# Supplementary material for: An ultrafast diamond nonlinear photonic sensor
Source: Nat Commun. 2025 Sep 25;16:8300. doi: 10.1038/s41467-025-63936-8 (PMC12462469; doi:10.1038/s41467-025-63936-8)
Supplement: Supplementary file 3 — Source Data [file 41467_2025_63936_MOESM3_ESM.xlsx]

## Sheet: Fig3b
n-GaAs Macro
x-axis (ps)	y-axis
-2.092	9.2528e-07
-2.08999	9.08587e-07
-2.08798	9.25948e-07
-2.08597	9.10009e-07
-2.08396	8.52973e-07
-2.08195	8.32536e-07
-2.07994	8.22539e-07
-2.07793	8.53786e-07
-2.07592	8.09031e-07
-2.07391	7.79855e-07
-2.0719	7.70085e-07
-2.06989	7.58564e-07
-2.06788	7.85895e-07
-2.06587	7.32962e-07
-2.06386	7.07318e-07
-2.06186	6.94529e-07
-2.05985	6.8829e-07
-2.05784	6.81502e-07
-2.05583	7.23481e-07
-2.05382	6.85434e-07
-2.05181	7.12179e-07
-2.0498	7.22642e-07
-2.04779	7.17903e-07
-2.04578	6.98096e-07
-2.04377	6.89793e-07
-2.04176	6.69094e-07
-2.03975	6.80672e-07
-2.03774	7.2846e-07
-2.03573	6.84731e-07
-2.03372	6.3389e-07
-2.03171	6.5239e-07
-2.0297	6.39718e-07
-2.02769	6.38596e-07
-2.02568	6.45842e-07
-2.02367	6.02663e-07
-2.02166	5.71609e-07
-2.01965	5.51682e-07
-2.01764	6.17264e-07
-2.01563	6.14673e-07
-2.01362	5.9814e-07
-2.01161	5.91629e-07
-2.0096	5.31119e-07
-2.00759	5.68116e-07
-2.00559	6.01147e-07
-2.00358	4.7577e-07
-2.00157	4.31543e-07
-1.99956	3.67625e-07
-1.99755	2.22122e-07
-1.99554	1.81744e-07
-1.99353	1.37634e-07
-1.99152	7.18836e-08
-1.98951	7.37104e-08
-1.9875	8.96178e-08
-1.98549	1.2467e-07
-1.98348	1.9299e-07
-1.98147	2.17217e-07
-1.97946	2.30754e-07
-1.97745	2.47305e-07
-1.97544	2.76405e-07
-1.97343	2.85791e-07
-1.97142	3.03579e-07
-1.96941	3.4077e-07
-1.9674	2.92516e-07
-1.96539	2.85211e-07
-1.96338	3.35887e-07
-1.96137	3.204e-07
-1.95936	3.27568e-07
-1.95735	3.82522e-07
-1.95534	2.88257e-07
-1.95333	2.59887e-07
-1.95132	2.94393e-07
-1.94932	3.03403e-07
-1.94731	3.43958e-07
-1.9453	3.72437e-07
-1.94329	3.23271e-07
-1.94128	3.15438e-07
-1.93927	3.49816e-07
-1.93726	3.20276e-07
-1.93525	3.36072e-07
-1.93324	3.19249e-07
-1.93123	3.09141e-07
-1.92922	3.05116e-07
-1.92721	3.44456e-07
-1.9252	3.68281e-07
-1.92319	3.50138e-07
-1.92118	3.33505e-07
-1.91917	3.23294e-07
-1.91716	3.09295e-07
-1.91515	3.57008e-07
-1.91314	3.8835e-07
-1.91113	3.80015e-07
-1.90912	3.73381e-07
-1.90711	3.50547e-07
-1.9051	3.90406e-07
-1.90309	4.45743e-07
-1.90108	4.916e-07
-1.89907	4.65812e-07
-1.89706	4.59282e-07
-1.89505	4.70637e-07
-1.89305	4.91645e-07
-1.89104	5.99e-07
-1.88903	6.33001e-07
-1.88702	7.06014e-07
-1.88501	8.29664e-07
-1.883	8.62797e-07
-1.88099	8.86921e-07
-1.87898	9.22802e-07
-1.87697	9.52238e-07
-1.87496	9.54806e-07
-1.87295	9.35026e-07
-1.87094	9.1068e-07
-1.86893	9.31756e-07
-1.86692	9.46231e-07
-1.86491	9.33999e-07
-1.8629	9.56792e-07
-1.86089	9.40501e-07
-1.85888	9.33929e-07
-1.85687	9.87247e-07
-1.85486	9.59584e-07
-1.85285	9.57955e-07
-1.85084	9.09879e-07
-1.84883	8.5737e-07
-1.84682	8.66939e-07
-1.84481	8.46586e-07
-1.8428	8.71271e-07
-1.84079	8.7555e-07
-1.83878	8.53699e-07
-1.83678	8.08122e-07
-1.83477	8.18263e-07
-1.83276	7.78778e-07
-1.83075	7.61822e-07
-1.82874	7.694e-07
-1.82673	7.84747e-07
-1.82472	7.5102e-07
-1.82271	7.32193e-07
-1.8207	7.23128e-07
-1.81869	7.1907e-07
-1.81668	7.66166e-07
-1.81467	7.38607e-07
-1.81266	7.10142e-07
-1.81065	6.94336e-07
-1.80864	6.90103e-07
-1.80663	6.60882e-07
-1.80462	7.1923e-07
-1.80261	6.88705e-07
-1.8006	6.71233e-07
-1.79859	6.76487e-07
-1.79658	7.11442e-07
-1.79457	7.29282e-07
-1.79256	6.96658e-07
-1.79055	7.63443e-07
-1.78854	7.71161e-07
-1.78653	7.32977e-07
-1.78452	7.47489e-07
-1.78251	7.14332e-07
-1.78051	6.04895e-07
-1.7785	4.71245e-07
-1.77649	3.99451e-07
-1.77448	2.89136e-07
-1.77247	1.80395e-07
-1.77046	2.17092e-07
-1.76845	1.8e-07
-1.76644	1.72209e-07
-1.76443	1.17524e-07
-1.76242	1.45463e-07
-1.76041	1.04012e-07
-1.7584	1.39815e-07
-1.75639	1.22017e-07
-1.75438	1.39999e-07
-1.75237	1.13005e-07
-1.75036	1.11574e-07
-1.74835	1.074e-07
-1.74634	6.00935e-08
-1.74433	3.54399e-08
-1.74232	6.36212e-08
-1.74031	6.19479e-08
-1.7383	7.62194e-08
-1.73629	1.3587e-08
-1.73428	-5.13622e-08
-1.73227	-3.88922e-08
-1.73026	-4.09144e-08
-1.72825	-3.19076e-08
-1.72624	1.17453e-08
-1.72424	2.05187e-08
-1.72223	-1.66335e-08
-1.72022	-4.02285e-08
-1.71821	-4.61902e-08
-1.7162	-9.46564e-09
-1.71419	8.41559e-09
-1.71218	-3.32727e-08
-1.71017	-6.54197e-08
-1.70816	-4.97241e-08
-1.70615	-7.35654e-08
-1.70414	-7.64745e-08
-1.70213	-4.06093e-08
-1.70012	-6.33365e-08
-1.69811	-1.49491e-07
-1.6961	-1.32825e-07
-1.69409	-1.16416e-07
-1.69208	-9.65654e-08
-1.69007	-8.42605e-08
-1.68806	-1.12331e-07
-1.68605	-1.38932e-07
-1.68404	-8.6781e-08
-1.68203	-6.84197e-08
-1.68002	-4.72968e-08
-1.67801	-7.39948e-08
-1.676	-7.48783e-08
-1.67399	-7.10708e-08
-1.67198	-9.87572e-09
-1.66997	3.53333e-08
-1.66796	1.04977e-07
-1.66596	2.73559e-07
-1.66395	2.93371e-07
-1.66194	3.68845e-07
-1.65993	4.19468e-07
-1.65792	4.27722e-07
-1.65591	4.44404e-07
-1.6539	4.33238e-07
-1.65189	4.5566e-07
-1.64988	4.44871e-07
-1.64787	4.36815e-07
-1.64586	4.45286e-07
-1.64385	4.77352e-07
-1.64184	4.17844e-07
-1.63983	4.49199e-07
-1.63782	4.61859e-07
-1.63581	4.82022e-07
-1.6338	4.68143e-07
-1.63179	4.47235e-07
-1.62978	4.51299e-07
-1.62777	4.93551e-07
-1.62576	4.77798e-07
-1.62375	4.54115e-07
-1.62174	4.64652e-07
-1.61973	4.66501e-07
-1.61772	4.7951e-07
-1.61571	4.60029e-07
-1.6137	4.60596e-07
-1.61169	4.61802e-07
-1.60969	4.99317e-07
-1.60768	5.26651e-07
-1.60567	5.22692e-07
-1.60366	5.08145e-07
-1.60165	5.09004e-07
-1.59964	4.97713e-07
-1.59763	5.40484e-07
-1.59562	5.33784e-07
-1.59361	5.28401e-07
-1.5916	5.33828e-07
-1.58959	5.3371e-07
-1.58758	5.5569e-07
-1.58557	5.82045e-07
-1.58356	5.96365e-07
-1.58155	5.4413e-07
-1.57954	5.51795e-07
-1.57753	5.23133e-07
-1.57552	5.2255e-07
-1.57351	5.56283e-07
-1.5715	5.59613e-07
-1.56949	5.09607e-07
-1.56748	5.2577e-07
-1.56547	5.203e-07
-1.56346	5.39881e-07
-1.56145	5.55254e-07
-1.55944	4.98765e-07
-1.55743	4.2085e-07
-1.55542	2.93578e-07
-1.55342	1.96562e-07
-1.55141	8.06412e-08
-1.5494	5.87912e-08
-1.54739	8.87956e-08
-1.54538	1.14351e-07
-1.54337	1.29145e-07
-1.54136	1.64738e-07
-1.53935	1.49924e-07
-1.53734	1.43779e-07
-1.53533	1.51244e-07
-1.53332	1.5853e-07
-1.53131	1.96775e-07
-1.5293	1.94372e-07
-1.52729	1.39073e-07
-1.52528	1.25013e-07
-1.52327	8.36705e-08
-1.52126	1.06925e-07
-1.51925	1.51348e-07
-1.51724	1.5392e-07
-1.51523	1.11376e-07
-1.51322	8.99382e-08
-1.51121	9.91005e-08
-1.5092	1.01007e-07
-1.50719	1.00396e-07
-1.50518	1.47716e-07
-1.50317	9.93665e-08
-1.50116	1.24818e-07
-1.49915	9.84645e-08
-1.49715	1.21712e-07
-1.49514	1.2626e-07
-1.49313	9.38691e-08
-1.49112	1.09556e-07
-1.48911	1.2526e-07
-1.4871	1.46253e-07
-1.48509	1.56668e-07
-1.48308	1.84993e-07
-1.48107	1.75565e-07
-1.47906	1.52483e-07
-1.47705	1.94538e-07
-1.47504	1.64998e-07
-1.47303	2.17624e-07
-1.47102	2.20766e-07
-1.46901	2.33461e-07
-1.467	2.48848e-07
-1.46499	2.75393e-07
-1.46298	2.87934e-07
-1.46097	2.37979e-07
-1.45896	3.11184e-07
-1.45695	3.02893e-07
-1.45494	2.77378e-07
-1.45293	3.03851e-07
-1.45092	3.19124e-07
-1.44891	3.36934e-07
-1.4469	4.02831e-07
-1.44489	4.86888e-07
-1.44288	5.91858e-07
-1.44088	6.35459e-07
-1.43887	7.15228e-07
-1.43686	7.77845e-07
-1.43485	7.73677e-07
-1.43284	7.9884e-07
-1.43083	8.07154e-07
-1.42882	7.87381e-07
-1.42681	7.91642e-07
-1.4248	7.39028e-07
-1.42279	7.60218e-07
-1.42078	7.65928e-07
-1.41877	7.88777e-07
-1.41676	7.7467e-07
-1.41475	7.80526e-07
-1.41274	7.51184e-07
-1.41073	7.5144e-07
-1.40872	7.86932e-07
-1.40671	7.69079e-07
-1.4047	7.82682e-07
-1.40269	8.12333e-07
-1.40068	8.45475e-07
-1.39867	8.58504e-07
-1.39666	8.50444e-07
-1.39465	8.25116e-07
-1.39264	8.38312e-07
-1.39063	8.40168e-07
-1.38862	8.85605e-07
-1.38661	8.80276e-07
-1.38461	8.38458e-07
-1.3826	8.46204e-07
-1.38059	8.31815e-07
-1.37858	7.99501e-07
-1.37657	8.33187e-07
-1.37456	8.64235e-07
-1.37255	8.58815e-07
-1.37054	8.16489e-07
-1.36853	8.10079e-07
-1.36652	8.01404e-07
-1.36451	8.29376e-07
-1.3625	8.17711e-07
-1.36049	8.11868e-07
-1.35848	7.75417e-07
-1.35647	8.14876e-07
-1.35446	8.06618e-07
-1.35245	8.08035e-07
-1.35044	7.87708e-07
-1.34843	7.86853e-07
-1.34642	7.87872e-07
-1.34441	7.62154e-07
-1.3424	7.74681e-07
-1.34039	8.03334e-07
-1.33838	8.04011e-07
-1.33637	8.3425e-07
-1.33436	7.48227e-07
-1.33235	6.98581e-07
-1.33034	5.75238e-07
-1.32834	5.06028e-07
-1.32633	4.34257e-07
-1.32432	3.26269e-07
-1.32231	3.44834e-07
-1.3203	3.53611e-07
-1.31829	3.29493e-07
-1.31628	3.09912e-07
-1.31427	3.14723e-07
-1.31226	3.33306e-07
-1.31025	3.43661e-07
-1.30824	3.49856e-07
-1.30623	3.29792e-07
-1.30422	3.43628e-07
-1.30221	2.8833e-07
-1.3002	3.10695e-07
-1.29819	2.81392e-07
-1.29618	2.96421e-07
-1.29417	3.35643e-07
-1.29216	3.07954e-07
-1.29015	3.01976e-07
-1.28814	3.15837e-07
-1.28613	3.77749e-07
-1.28412	3.97078e-07
-1.28211	4.14326e-07
-1.2801	3.76103e-07
-1.27809	3.46926e-07
-1.27608	3.67901e-07
-1.27407	3.60807e-07
-1.27206	4.25021e-07
-1.27006	4.44764e-07
-1.26805	4.75155e-07
-1.26604	4.29137e-07
-1.26403	4.51475e-07
-1.26202	5.09138e-07
-1.26001	4.79975e-07
-1.258	4.95418e-07
-1.25599	4.40463e-07
-1.25398	4.27306e-07
-1.25197	4.43784e-07
-1.24996	4.75083e-07
-1.24795	4.37631e-07
-1.24594	4.40358e-07
-1.24393	4.24711e-07
-1.24192	4.38329e-07
-1.23991	4.30808e-07
-1.2379	4.31686e-07
-1.23589	4.30708e-07
-1.23388	4.39416e-07
-1.23187	4.1637e-07
-1.22986	3.69195e-07
-1.22785	3.6238e-07
-1.22584	4.11931e-07
-1.22383	3.65779e-07
-1.22182	4.3343e-07
-1.21981	5.43241e-07
-1.2178	6.72662e-07
-1.21579	6.94013e-07
-1.21379	7.79982e-07
-1.21178	8.88103e-07
-1.20977	8.65345e-07
-1.20776	8.75984e-07
-1.20575	8.8756e-07
-1.20374	8.82551e-07
-1.20173	9.04979e-07
-1.19972	8.92059e-07
-1.19771	8.96161e-07
-1.1957	9.07448e-07
-1.19369	9.03443e-07
-1.19168	9.38465e-07
-1.18967	8.99498e-07
-1.18766	8.66945e-07
-1.18565	8.33443e-07
-1.18364	8.1489e-07
-1.18163	8.32001e-07
-1.17962	7.99505e-07
-1.17761	7.85268e-07
-1.1756	7.55125e-07
-1.17359	7.34488e-07
-1.17158	7.13318e-07
-1.16957	7.4869e-07
-1.16756	7.41557e-07
-1.16555	7.72101e-07
-1.16354	7.36429e-07
-1.16153	7.03848e-07
-1.15952	7.22931e-07
-1.15752	7.58285e-07
-1.15551	7.73721e-07
-1.1535	7.05905e-07
-1.15149	6.80768e-07
-1.14948	6.74008e-07
-1.14747	7.15451e-07
-1.14546	7.40431e-07
-1.14345	6.96038e-07
-1.14144	6.51564e-07
-1.13943	6.57978e-07
-1.13742	7.10341e-07
-1.13541	7.27388e-07
-1.1334	7.29246e-07
-1.13139	7.56464e-07
-1.12938	7.00917e-07
-1.12737	7.06065e-07
-1.12536	7.52132e-07
-1.12335	7.55748e-07
-1.12134	7.90755e-07
-1.11933	7.51135e-07
-1.11732	7.07809e-07
-1.11531	6.96422e-07
-1.1133	6.94788e-07
-1.11129	7.18414e-07
-1.10928	6.82205e-07
-1.10727	6.1185e-07
-1.10526	4.40831e-07
-1.10325	3.05752e-07
-1.10125	2.95399e-07
-1.09924	2.27266e-07
-1.09723	1.70128e-07
-1.09522	1.63686e-07
-1.09321	1.3271e-07
-1.0912	1.07084e-07
-1.08919	1.65335e-07
-1.08718	2.05128e-07
-1.08517	1.86884e-07
-1.08316	1.99408e-07
-1.08115	1.76938e-07
-1.07914	1.91597e-07
-1.07713	2.23042e-07
-1.07512	2.39332e-07
-1.07311	2.33992e-07
-1.0711	2.57665e-07
-1.06909	2.50219e-07
-1.06708	2.49996e-07
-1.06507	2.77336e-07
-1.06306	2.81085e-07
-1.06105	2.85536e-07
-1.05904	2.25625e-07
-1.05703	2.40473e-07
-1.05502	2.46153e-07
-1.05301	2.74789e-07
-1.051	2.92865e-07
-1.04899	2.90897e-07
-1.04698	2.64811e-07
-1.04498	2.83214e-07
-1.04297	2.61696e-07
-1.04096	2.76637e-07
-1.03895	2.38145e-07
-1.03694	2.24343e-07
-1.03493	2.7379e-07
-1.03292	2.88917e-07
-1.03091	2.47948e-07
-1.0289	2.31327e-07
-1.02689	2.19978e-07
-1.02488	1.84778e-07
-1.02287	1.99153e-07
-1.02086	2.08897e-07
-1.01885	2.22853e-07
-1.01684	2.12664e-07
-1.01483	1.77938e-07
-1.01282	2.21622e-07
-1.01081	2.30005e-07
-1.0088	2.30108e-07
-1.00679	2.65772e-07
-1.00478	2.34625e-07
-1.00277	2.45484e-07
-1.00076	1.98895e-07
-0.998753	1.37056e-07
-0.996744	1.93298e-07
-0.994734	2.25543e-07
-0.992724	2.64419e-07
-0.990715	3.27551e-07
-0.988705	4.47528e-07
-0.986695	5.84196e-07
-0.984686	6.03875e-07
-0.982676	6.13455e-07
-0.980666	6.1858e-07
-0.978657	6.37843e-07
-0.976647	6.121e-07
-0.974638	6.36618e-07
-0.972628	5.80217e-07
-0.970618	5.86807e-07
-0.968609	6.09981e-07
-0.966599	6.1615e-07
-0.964589	5.79417e-07
-0.96258	5.63113e-07
-0.96057	5.35954e-07
-0.95856	5.40299e-07
-0.956551	5.91976e-07
-0.954541	5.89587e-07
-0.952531	5.7501e-07
-0.950522	5.74021e-07
-0.948512	5.2302e-07
-0.946503	5.63874e-07
-0.944493	5.82274e-07
-0.942483	5.93796e-07
-0.940474	5.9394e-07
-0.938464	5.43611e-07
-0.936454	5.52256e-07
-0.934445	5.75053e-07
-0.932435	5.60205e-07
-0.930425	5.84173e-07
-0.928416	5.93051e-07
-0.926406	5.34552e-07
-0.924396	5.06849e-07
-0.922387	5.06618e-07
-0.920377	5.36903e-07
-0.918367	5.37218e-07
-0.916358	5.46428e-07
-0.914348	5.07232e-07
-0.912339	4.79269e-07
-0.910329	4.94928e-07
-0.908319	5.49089e-07
-0.90631	4.87525e-07
-0.9043	4.76169e-07
-0.90229	4.89382e-07
-0.900281	4.80542e-07
-0.898271	4.76769e-07
-0.896261	4.65449e-07
-0.894252	4.17658e-07
-0.892242	4.27866e-07
-0.890232	4.35023e-07
-0.888223	4.48693e-07
-0.886213	4.35701e-07
-0.884204	4.63547e-07
-0.882194	4.3904e-07
-0.880184	4.31982e-07
-0.878175	3.53771e-07
-0.876165	2.80022e-07
-0.874155	2.66244e-07
-0.872146	1.78935e-07
-0.870136	5.98621e-08
-0.868126	3.20587e-08
-0.866117	5.37202e-08
-0.864107	1.08008e-07
-0.862097	5.38368e-08
-0.860088	6.85828e-08
-0.858078	7.49248e-08
-0.856068	7.05665e-08
-0.854059	4.39478e-08
-0.852049	5.72938e-08
-0.85004	7.40259e-08
-0.84803	6.19692e-08
-0.84602	6.89998e-08
-0.844011	4.90661e-08
-0.842001	7.87557e-08
-0.839991	6.51153e-08
-0.837982	4.82499e-08
-0.835972	7.71984e-08
-0.833962	1.04989e-07
-0.831953	9.82963e-08
-0.829943	4.79648e-08
-0.827933	3.83932e-08
-0.825924	-2.36282e-08
-0.823914	-2.59238e-08
-0.821905	6.07351e-08
-0.819895	6.30331e-08
-0.817885	5.82757e-08
-0.815876	-4.13998e-08
-0.813866	-3.15746e-08
-0.811856	-6.59615e-09
-0.809847	-1.55082e-08
-0.807837	4.08385e-08
-0.805827	2.52997e-08
-0.803818	-1.70507e-08
-0.801808	-4.89111e-08
-0.799798	-1.62532e-08
-0.797789	1.22341e-08
-0.795779	9.99069e-09
-0.79377	9.70218e-09
-0.79176	-4.46159e-08
-0.78975	-4.16052e-08
-0.787741	-1.24254e-09
-0.785731	1.89053e-09
-0.783721	3.88731e-08
-0.781712	2.59292e-08
-0.779702	2.62861e-08
-0.777692	3.25485e-09
-0.775683	1.34727e-08
-0.773673	2.87352e-08
-0.771663	-2.04346e-09
-0.769654	-1.61449e-08
-0.767644	-4.0041e-08
-0.765634	-3.25568e-08
-0.763625	4.20495e-08
-0.761615	1.97838e-07
-0.759606	3.30334e-07
-0.757596	4.15036e-07
-0.755586	4.18481e-07
-0.753577	4.9091e-07
-0.751567	5.3142e-07
-0.749557	5.53969e-07
-0.747548	5.72381e-07
-0.745538	5.31436e-07
-0.743528	5.42947e-07
-0.741519	5.64388e-07
-0.739509	5.90527e-07
-0.737499	5.96097e-07
-0.73549	5.88024e-07
-0.73348	5.45844e-07
-0.731471	5.31602e-07
-0.729461	5.1799e-07
-0.727451	5.49017e-07
-0.725442	5.33743e-07
-0.723432	5.63451e-07
-0.721422	5.08743e-07
-0.719413	5.22086e-07
-0.717403	5.51881e-07
-0.715393	5.53798e-07
-0.713384	5.2862e-07
-0.711374	5.47094e-07
-0.709364	5.94432e-07
-0.707355	5.58872e-07
-0.705345	5.39888e-07
-0.703335	5.32113e-07
-0.701326	5.27907e-07
-0.699316	5.3181e-07
-0.697307	5.44504e-07
-0.695297	5.41792e-07
-0.693287	5.62622e-07
-0.691278	5.33765e-07
-0.689268	5.04869e-07
-0.687258	4.79654e-07
-0.685249	4.9443e-07
-0.683239	5.16904e-07
-0.681229	5.31628e-07
-0.67922	5.16491e-07
-0.67721	4.79582e-07
-0.6752	4.86407e-07
-0.673191	5.16284e-07
-0.671181	4.87188e-07
-0.669172	4.52324e-07
-0.667162	4.76354e-07
-0.665152	4.68138e-07
-0.663143	5.00106e-07
-0.661133	5.12784e-07
-0.659123	4.70239e-07
-0.657114	4.75112e-07
-0.655104	4.64524e-07
-0.653094	4.65155e-07
-0.651085	5.00218e-07
-0.649075	5.30522e-07
-0.647065	4.69859e-07
-0.645056	3.67408e-07
-0.643046	2.8587e-07
-0.641037	1.71879e-07
-0.639027	3.73328e-09
-0.637017	-3.16656e-08
-0.635008	-1.0418e-08
-0.632998	-2.36204e-08
-0.630988	-1.35418e-08
-0.628979	-3.0165e-08
-0.626969	-5.65093e-08
-0.624959	-5.23036e-08
-0.62295	-1.34652e-08
-0.62094	-8.20534e-08
-0.61893	-7.97553e-08
-0.616921	-8.28795e-08
-0.614911	-1.43429e-07
-0.612901	-1.20052e-07
-0.610892	-8.74773e-08
-0.608882	-1.24899e-07
-0.606873	-1.49267e-07
-0.604863	-1.20147e-07
-0.602853	-1.62673e-07
-0.600844	-1.54841e-07
-0.598834	-1.48749e-07
-0.596824	-1.65514e-07
-0.594815	-1.58194e-07
-0.592805	-1.78828e-07
-0.590795	-1.86176e-07
-0.588786	-2.3552e-07
-0.586776	-2.61844e-07
-0.584766	-2.76296e-07
-0.582757	-2.54134e-07
-0.580747	-2.32219e-07
-0.578738	-2.1313e-07
-0.576728	-1.9822e-07
-0.574718	-1.71798e-07
-0.572709	-1.91614e-07
-0.570699	-1.82243e-07
-0.568689	-1.95977e-07
-0.56668	-1.86748e-07
-0.56467	-1.95662e-07
-0.56266	-2.45021e-07
-0.560651	-2.44787e-07
-0.558641	-2.53282e-07
-0.556631	-2.27192e-07
-0.554622	-2.22398e-07
-0.552612	-2.37203e-07
-0.550602	-2.47499e-07
-0.548593	-2.46198e-07
-0.546583	-2.00482e-07
-0.544574	-2.15802e-07
-0.542564	-2.38898e-07
-0.540554	-2.68843e-07
-0.538545	-2.70775e-07
-0.536535	-2.65747e-07
-0.534525	-2.86806e-07
-0.532516	-2.80126e-07
-0.530506	-2.35811e-07
-0.528496	-1.73776e-07
-0.526487	-1.37459e-07
-0.524477	-2.80866e-08
-0.522467	1.21527e-07
-0.520458	1.65089e-07
-0.518448	1.45198e-07
-0.516439	9.75591e-08
-0.514429	1.02853e-07
-0.512419	1.13872e-07
-0.51041	1.56657e-07
-0.5084	1.61578e-07
-0.50639	1.8986e-07
-0.504381	1.66645e-07
-0.502371	1.63188e-07
-0.500361	1.66992e-07
-0.498352	1.41507e-07
-0.496342	1.27296e-07
-0.494332	9.54204e-08
-0.492323	8.62574e-08
-0.490313	7.20027e-08
-0.488304	1.00887e-07
-0.486294	1.26207e-07
-0.484284	1.20922e-07
-0.482275	6.91729e-08
-0.480265	1.60237e-08
-0.478255	7.00834e-08
-0.476246	7.19821e-08
-0.474236	1.17512e-07
-0.472226	1.34757e-07
-0.470217	1.29137e-07
-0.468207	7.85081e-08
-0.466197	8.54249e-08
-0.464188	8.31196e-08
-0.462178	1.23612e-07
-0.460168	1.24068e-07
-0.458159	1.48738e-07
-0.456149	1.3947e-07
-0.45414	1.33542e-07
-0.45213	1.56945e-07
-0.45012	1.76186e-07
-0.448111	1.75098e-07
-0.446101	1.69769e-07
-0.444091	1.7804e-07
-0.442082	1.53894e-07
-0.440072	1.61183e-07
-0.438062	1.54729e-07
-0.436053	1.35955e-07
-0.434043	1.95419e-07
-0.432033	2.40248e-07
-0.430024	2.2313e-07
-0.428014	1.60715e-07
-0.426005	9.19379e-08
-0.423995	1.09752e-07
-0.421985	1.28923e-07
-0.419976	1.87191e-07
-0.417966	2.08137e-07
-0.415956	1.56716e-07
-0.413947	4.39518e-08
-0.411937	-3.53019e-08
-0.409927	-8.03267e-08
-0.407918	-1.92843e-07
-0.405908	-2.42923e-07
-0.403898	-2.61142e-07
-0.401889	-2.6919e-07
-0.399879	-2.66256e-07
-0.397869	-2.60584e-07
-0.39586	-2.85698e-07
-0.39385	-2.43859e-07
-0.391841	-2.699e-07
-0.389831	-2.22658e-07
-0.387821	-2.25132e-07
-0.385812	-2.18511e-07
-0.383802	-2.24449e-07
-0.381792	-2.0021e-07
-0.379783	-1.62902e-07
-0.377773	-1.6858e-07
-0.375763	-1.73702e-07
-0.373754	-1.93407e-07
-0.371744	-2.04167e-07
-0.369734	-2.01717e-07
-0.367725	-2.16455e-07
-0.365715	-1.87577e-07
-0.363706	-2.00695e-07
-0.361696	-1.63178e-07
-0.359686	-2.0477e-07
-0.357677	-2.06303e-07
-0.355667	-2.28375e-07
-0.353657	-2.41191e-07
-0.351648	-2.1545e-07
-0.349638	-2.05575e-07
-0.347628	-2.24792e-07
-0.345619	-2.49159e-07
-0.343609	-2.08236e-07
-0.341599	-1.94105e-07
-0.33959	-1.75062e-07
-0.33758	-1.9169e-07
-0.335571	-1.95411e-07
-0.333561	-2.08821e-07
-0.331551	-1.98832e-07
-0.329542	-1.81199e-07
-0.327532	-1.78475e-07
-0.325522	-2.37865e-07
-0.323513	-2.47732e-07
-0.321503	-2.49362e-07
-0.319493	-2.68613e-07
-0.317484	-2.1845e-07
-0.315474	-2.53372e-07
-0.313464	-2.25947e-07
-0.311455	-2.35089e-07
-0.309445	-2.37531e-07
-0.307435	-2.7084e-07
-0.305426	-2.73594e-07
-0.303416	-2.5021e-07
-0.301407	-2.76669e-07
-0.299397	-2.33323e-07
-0.297387	-1.96918e-07
-0.295378	-3.15652e-08
-0.293368	-4.66734e-09
-0.291358	4.47071e-08
-0.289349	1.0507e-07
-0.287339	1.80848e-07
-0.285329	2.13524e-07
-0.28332	1.52564e-07
-0.28131	1.56538e-07
-0.2793	1.68364e-07
-0.277291	1.45468e-07
-0.275281	1.22394e-07
-0.273272	1.23529e-07
-0.271262	1.31821e-07
-0.269252	1.70596e-07
-0.267243	1.54259e-07
-0.265233	1.70665e-07
-0.263223	1.95502e-07
-0.261214	2.03265e-07
-0.259204	1.53649e-07
-0.257194	1.69575e-07
-0.255185	1.78342e-07
-0.253175	1.74674e-07
-0.251165	1.66585e-07
-0.249156	1.24597e-07
-0.247146	1.36483e-07
-0.245136	1.51546e-07
-0.243127	1.92788e-07
-0.241117	2.11716e-07
-0.239108	2.35862e-07
-0.237098	2.30714e-07
-0.235088	2.1667e-07
-0.233079	1.88642e-07
-0.231069	1.82136e-07
-0.229059	1.74223e-07
-0.22705	1.88907e-07
-0.22504	1.78038e-07
-0.22303	1.7345e-07
-0.221021	1.8528e-07
-0.219011	2.33224e-07
-0.217001	2.47668e-07
-0.214992	3.10096e-07
-0.212982	2.86538e-07
-0.210973	2.63899e-07
-0.208963	2.73369e-07
-0.206953	2.79706e-07
-0.204944	2.46753e-07
-0.202934	2.70211e-07
-0.200924	3.05064e-07
-0.198915	3.05382e-07
-0.196905	2.93005e-07
-0.194895	3.07323e-07
-0.192886	3.00975e-07
-0.190876	3.01539e-07
-0.188866	3.05731e-07
-0.186857	2.78387e-07
-0.184847	2.72245e-07
-0.182838	2.62605e-07
-0.180828	2.19479e-07
-0.178818	1.78085e-07
-0.176809	6.58215e-08
-0.174799	-5.97411e-08
-0.172789	-1.13848e-07
-0.17078	-1.8772e-07
-0.16877	-2.20996e-07
-0.16676	-2.62503e-07
-0.164751	-2.50084e-07
-0.162741	-1.98923e-07
-0.160731	-1.7632e-07
-0.158722	-2.17391e-07
-0.156712	-2.19245e-07
-0.154702	-2.04778e-07
-0.152693	-2.06797e-07
-0.150683	-1.946e-07
-0.148674	-1.67701e-07
-0.146664	-1.82261e-07
-0.144654	-2.06113e-07
-0.142645	-2.0146e-07
-0.140635	-1.69404e-07
-0.138625	-1.82691e-07
-0.136616	-1.49691e-07
-0.134606	-1.3335e-07
-0.132596	-1.8727e-07
-0.130587	-2.55478e-07
-0.128577	-2.76695e-07
-0.126567	-2.41742e-07
-0.124558	-2.33478e-07
-0.122548	-2.41712e-07
-0.120539	-2.44249e-07
-0.118529	-2.46263e-07
-0.116519	-2.30656e-07
-0.11451	-1.91355e-07
-0.1125	-2.3748e-07
-0.11049	-2.57327e-07
-0.108481	-2.91603e-07
-0.106471	-2.9319e-07
-0.104461	-3.18005e-07
-0.102452	-2.84846e-07
-0.100442	-2.97027e-07
-0.0984324	-3.16501e-07
-0.0964228	-3.78197e-07
-0.0944131	-4.17622e-07
-0.0924035	-4.38255e-07
-0.0903938	-4.29552e-07
-0.0883842	-4.89728e-07
-0.0863746	-5.3887e-07
-0.0843649	-5.7111e-07
-0.0823553	-6.18221e-07
-0.0803456	-6.50212e-07
-0.078336	-6.68618e-07
-0.0763263	-6.85582e-07
-0.0743167	-7.23334e-07
-0.072307	-7.90944e-07
-0.0702974	-8.66239e-07
-0.0682878	-9.46367e-07
-0.0662781	-9.9523e-07
-0.0642685	-1.0528e-06
-0.0622588	-1.01202e-06
-0.0602492	-1.0122e-06
-0.0582395	-1.0028e-06
-0.0562299	-9.39885e-07
-0.0542202	-9.11245e-07
-0.0522106	-9.55938e-07
-0.050201	-1.02333e-06
-0.0481913	-1.11019e-06
-0.0461817	-1.19821e-06
-0.044172	-1.29341e-06
-0.0421624	-1.40474e-06
-0.0401527	-1.5367e-06
-0.0381431	-1.68488e-06
-0.0361334	-1.83217e-06
-0.0341238	-1.98606e-06
-0.0321141	-2.16501e-06
-0.0301045	-2.29912e-06
-0.0280949	-2.47668e-06
-0.0260852	-2.7331e-06
-0.0240756	-2.88496e-06
-0.0220659	-3.04189e-06
-0.0200563	-3.20521e-06
-0.0180466	-3.36199e-06
-0.016037	-3.515e-06
-0.0140273	-3.66807e-06
-0.0120177	-3.81808e-06
-0.0100081	-3.92666e-06
-0.00799841	-4.04657e-06
-0.00598877	-4.12858e-06
-0.00397912	-4.19448e-06
-0.00196948	-4.33828e-06
4.0166e-05	-4.43521e-06
0.00204981	-4.47982e-06
0.00405946	-4.46814e-06
0.0060691	-4.49387e-06
0.00807874	-4.54964e-06
0.0100884	-4.58365e-06
0.012098	-4.65337e-06
0.0141077	-4.656e-06
0.0161173	-4.71414e-06
0.018127	-4.6519e-06
0.0201366	-4.65172e-06
0.0221463	-4.64329e-06
0.0241559	-4.58316e-06
0.0261655	-4.4965e-06
0.0281752	-4.37045e-06
0.0301848	-4.18178e-06
0.0321945	-3.9704e-06
0.0342041	-3.72785e-06
0.0362138	-3.50135e-06
0.0382234	-3.16052e-06
0.0402331	-2.79729e-06
0.0422427	-2.40482e-06
0.0442524	-1.89249e-06
0.046262	-1.25408e-06
0.0482716	-5.43506e-07
0.0502813	2.39503e-07
0.0522909	1.04369e-06
0.0543006	1.95474e-06
0.0563102	2.87766e-06
0.0583199	3.85431e-06
0.0603295	4.89714e-06
0.0623392	5.99893e-06
0.0643488	7.10055e-06
0.0663584	8.34451e-06
0.0683681	9.64067e-06
0.0703777	1.09717e-05
0.0723874	1.22187e-05
0.074397	1.31834e-05
0.0764067	1.37535e-05
0.0784163	1.46604e-05
0.080426	1.59071e-05
0.0824356	1.69887e-05
0.0844452	1.8045e-05
0.0864549	1.90448e-05
0.0884645	1.99296e-05
0.0904742	2.07464e-05
0.0924838	2.15109e-05
0.0944935	2.21836e-05
0.0965031	2.27978e-05
0.0985128	2.33704e-05
0.100522	2.39047e-05
0.102532	2.43907e-05
0.104542	2.49114e-05
0.106551	2.54622e-05
0.108561	2.60375e-05
0.110571	2.67414e-05
0.11258	2.74775e-05
0.11459	2.83047e-05
0.1166	2.91522e-05
0.118609	3.01695e-05
0.120619	3.13059e-05
0.122628	3.25062e-05
0.124638	3.38219e-05
0.126648	3.51886e-05
0.128657	3.67534e-05
0.130667	3.83598e-05
0.132677	4.00338e-05
0.134686	4.18169e-05
0.136696	4.36913e-05
0.138706	4.5687e-05
0.140715	4.76935e-05
0.142725	4.97811e-05
0.144735	5.19938e-05
0.146744	5.41437e-05
0.148754	5.6344e-05
0.150764	5.86117e-05
0.152773	6.08653e-05
0.154783	6.31318e-05
0.156792	6.53642e-05
0.158802	6.76519e-05
0.160812	6.99324e-05
0.162821	7.21811e-05
0.164831	7.44993e-05
0.166841	7.67411e-05
0.16885	7.89906e-05
0.17086	8.1264e-05
0.17287	8.35059e-05
0.174879	8.57781e-05
0.176889	8.80518e-05
0.178899	9.03311e-05
0.180908	9.26547e-05
0.182918	9.49337e-05
0.184927	9.71434e-05
0.186937	9.93084e-05
0.188947	0.0001015
0.190956	0.000103638
0.192966	0.00010579
0.194976	0.000107954
0.196985	0.000110136
0.198995	0.000112321
0.201005	0.000114465
0.203014	0.000116588
0.205024	0.000118706
0.207034	0.000120845
0.209043	0.000122963
0.211053	0.000125028
0.213063	0.000127104
0.215072	0.00012921
0.217082	0.000131273
0.219091	0.000133343
0.221101	0.000135345
0.223111	0.000137357
0.22512	0.00013936
0.22713	0.000141372
0.22914	0.00014329
0.231149	0.000145205
0.233159	0.000147121
0.235169	0.000148977
0.237178	0.000150809
0.239188	0.000152638
0.241198	0.000154415
0.243207	0.000156168
0.245217	0.000157903
0.247226	0.000159605
0.249236	0.000161299
0.251246	0.000162926
0.253255	0.000164544
0.255265	0.000166117
0.257275	0.000167635
0.259284	0.000169147
0.261294	0.000170629
0.263304	0.000172119
0.265313	0.000173578
0.267323	0.000174961
0.269333	0.000176287
0.271342	0.000177581
0.273352	0.000178824
0.275361	0.000180071
0.277371	0.000181282
0.279381	0.00018247
0.28139	0.000183606
0.2834	0.000184714
0.28541	0.000185715
0.287419	0.000186766
0.289429	0.000187749
0.291439	0.000188725
0.293448	0.000189679
0.295458	0.000190511
0.297468	0.000191322
0.299477	0.000192068
0.301487	0.000192725
0.303497	0.000193407
0.305506	0.000193967
0.307516	0.000194585
0.309525	0.000195245
0.311535	0.000195861
0.313545	0.000196501
0.315554	0.000197102
0.317564	0.000197745
0.319574	0.00019828
0.321583	0.0001989
0.323593	0.000199436
0.325603	0.000199982
0.327612	0.000200528
0.329622	0.000201066
0.331632	0.000201591
0.333641	0.000202146
0.335651	0.000202648
0.33766	0.000203166
0.33967	0.000203767
0.34168	0.000204299
0.343689	0.000204837
0.345699	0.000205443
0.347709	0.000205989
0.349718	0.000206507
0.351728	0.000207089
0.353738	0.00020764
0.355747	0.000208185
0.357757	0.000208797
0.359767	0.000209311
0.361776	0.000209838
0.363786	0.000210425
0.365796	0.000211028
0.367805	0.00021158
0.369815	0.000212079
0.371824	0.000212634
0.373834	0.000213131
0.375844	0.000213655
0.377853	0.000214132
0.379863	0.000214671
0.381873	0.000215151
0.383882	0.000215598
0.385892	0.000216088
0.387902	0.000216495
0.389911	0.000216911
0.391921	0.000217337
0.393931	0.000217768
0.39594	0.000218159
0.39795	0.000218525
0.399959	0.000218845
0.401969	0.000219174
0.403979	0.000219455
0.405988	0.000219728
0.407998	0.000219974
0.410008	0.00022021
0.412017	0.000220501
0.414027	0.000220821
0.416037	0.000221089
0.418046	0.000221373
0.420056	0.000221534
0.422066	0.000221645
0.424075	0.000221689
0.426085	0.000221764
0.428094	0.000221818
0.430104	0.000221911
0.432114	0.00022194
0.434123	0.000221984
0.436133	0.000221922
0.438143	0.000221882
0.440152	0.000221858
0.442162	0.000221853
0.444172	0.000221797
0.446181	0.000221753
0.448191	0.000221671
0.450201	0.000221611
0.45221	0.000221614
0.45422	0.000221568
0.45623	0.000221498
0.458239	0.000221427
0.460249	0.000221363
0.462258	0.000221316
0.464268	0.000221267
0.466278	0.000221203
0.468287	0.000221189
0.470297	0.00022111
0.472307	0.000221089
0.474316	0.000221093
0.476326	0.00022106
0.478336	0.000220994
0.480345	0.000221042
0.482355	0.000221028
0.484365	0.000221056
0.486374	0.000221107
0.488384	0.000221175
0.490393	0.000221183
0.492403	0.000221236
0.494413	0.000221271
0.496422	0.000221302
0.498432	0.000221329
0.500442	0.000221363
0.502451	0.000221391
0.504461	0.000221411
0.506471	0.000221435
0.50848	0.000221462
0.51049	0.0002215
0.5125	0.000221507
0.514509	0.000221586
0.516519	0.000221548
0.518529	0.000221513
0.520538	0.000221477
0.522548	0.000221394
0.524557	0.000221343
0.526567	0.000221317
0.528577	0.000221267
0.530586	0.000221101
0.532596	0.000221025
0.534606	0.00022092
0.536615	0.000220722
0.538625	0.000220439
0.540635	0.000220205
0.542644	0.000219965
0.544654	0.000219652
0.546664	0.000219415
0.548673	0.000219195
0.550683	0.000218962
0.552692	0.000218693
0.554702	0.000218414
0.556712	0.000218097
0.558721	0.000217842
0.560731	0.000217591
0.562741	0.000217263
0.56475	0.000216946
0.56676	0.000216621
0.56877	0.000216332
0.570779	0.000216004
0.572789	0.000215722
0.574799	0.000215421
0.576808	0.000215041
0.578818	0.000214695
0.580827	0.000214413
0.582837	0.000214088
0.584847	0.00021376
0.586856	0.000213508
0.588866	0.000213233
0.590876	0.000212894
0.592885	0.000212626
0.594895	0.000212394
0.596905	0.000212183
0.598914	0.000211912
0.600924	0.000211668
0.602934	0.000211417
0.604943	0.000211204
0.606953	0.000210992
0.608963	0.000210852
0.610972	0.000210679
0.612982	0.000210418
0.614991	0.000210263
0.617001	0.000210056
0.619011	0.000209899
0.62102	0.000209757
0.62303	0.000209661
0.62504	0.000209456
0.627049	0.000209303
0.629059	0.000209155
0.631069	0.000209003
0.633078	0.000208854
0.635088	0.000208761
0.637098	0.000208601
0.639107	0.000208401
0.641117	0.000208233
0.643126	0.0002081
0.645136	0.000207891
0.647146	0.000207671
0.649155	0.000207507
0.651165	0.000207407
0.653175	0.000207291
0.655184	0.000207184
0.657194	0.000207021
0.659204	0.000206812
0.661213	0.000206537
0.663223	0.000206256
0.665233	0.00020601
0.667242	0.000205762
0.669252	0.000205446
0.671262	0.00020512
0.673271	0.000204763
0.675281	0.000204419
0.67729	0.000204082
0.6793	0.000203733
0.68131	0.000203382
0.683319	0.000202977
0.685329	0.000202553
0.687339	0.000202144
0.689348	0.000201777
0.691358	0.00020137
0.693368	0.000200999
0.695377	0.000200619
0.697387	0.000200215
0.699397	0.000199771
0.701406	0.000199358
0.703416	0.000198937
0.705425	0.000198565
0.707435	0.000198155
0.709445	0.000197809
0.711454	0.000197394
0.713464	0.000196962
0.715474	0.000196594
0.717483	0.00019624
0.719493	0.000195854
0.721503	0.000195498
0.723512	0.000195199
0.725522	0.000194899
0.727532	0.00019457
0.729541	0.000194229
0.731551	0.000193934
0.73356	0.000193671
0.73557	0.000193409
0.73758	0.00019322
0.739589	0.000192945
0.741599	0.000192705
0.743609	0.000192489
0.745618	0.000192273
0.747628	0.000192049
0.749638	0.00019187
0.751647	0.000191622
0.753657	0.000191426
0.755667	0.000191219
0.757676	0.000191081
0.759686	0.000190894
0.761696	0.000190633
0.763705	0.000190428
0.765715	0.00019022
0.767724	0.000190011
0.769734	0.00018982
0.771744	0.000189625
0.773753	0.000189364
0.775763	0.000189069
0.777773	0.000188721
0.779782	0.000188389
0.781792	0.000187981
0.783802	0.000187591
0.785811	0.000187195
0.787821	0.000186808
0.789831	0.000186479
0.79184	0.000186201
0.79385	0.000185873
0.795859	0.000185521
0.797869	0.000185159
0.799879	0.000184774
0.801888	0.000184363
0.803898	0.000183985
0.805908	0.000183616
0.807917	0.00018319
0.809927	0.000182775
0.811937	0.000182355
0.813946	0.000181927
0.815956	0.000181486
0.817966	0.000181043
0.819975	0.000180574
0.821985	0.000180179
0.823995	0.000179748
0.826004	0.000179319
0.828014	0.000178881
0.830023	0.000178494
0.832033	0.000178081
0.834043	0.000177679
0.836052	0.000177334
0.838062	0.000177002
0.840072	0.000176592
0.842081	0.000176216
0.844091	0.00017586
0.846101	0.000175544
0.84811	0.000175238
0.85012	0.000174977
0.85213	0.000174682
0.854139	0.000174325
0.856149	0.000174044
0.858158	0.000173772
0.860168	0.00017349
0.862178	0.00017326
0.864187	0.000173013
0.866197	0.000172786
0.868207	0.000172517
0.870216	0.000172306
0.872226	0.000172074
0.874236	0.00017188
0.876245	0.000171685
0.878255	0.000171475
0.880265	0.000171285
0.882274	0.000171049
0.884284	0.00017087
0.886293	0.000170624
0.888303	0.000170397
0.890313	0.000170233
0.892322	0.000170025
0.894332	0.00016993
0.896342	0.000169855
0.898351	0.000169706
0.900361	0.000169488
0.902371	0.000169216
0.90438	0.00016895
0.90639	0.000168694
0.9084	0.000168427
0.910409	0.000168101
0.912419	0.000167782
0.914429	0.000167484
0.916438	0.000167174
0.918448	0.000166783
0.920457	0.000166457
0.922467	0.000166084
0.924477	0.000165703
0.926486	0.000165338
0.928496	0.000164984
0.930506	0.000164621
0.932515	0.000164224
0.934525	0.000163848
0.936535	0.000163428
0.938544	0.000163007
0.940554	0.000162634
0.942564	0.000162323
0.944573	0.000161902
0.946583	0.00016149
0.948592	0.000161053
0.950602	0.000160661
0.952612	0.000160256
0.954621	0.000159864
0.956631	0.000159506
0.958641	0.000159084
0.96065	0.00015874
0.96266	0.000158378
0.96467	0.000158043
0.966679	0.000157686
0.968689	0.000157353
0.970699	0.000157044
0.972708	0.000156743
0.974718	0.000156472
0.976728	0.0001562
0.978737	0.000155874
0.980747	0.000155632
0.982756	0.000155393
0.984766	0.000155139
0.986776	0.000154889
0.988785	0.000154677
0.990795	0.000154475
0.992805	0.00015431
0.994814	0.000154122
0.996824	0.000153943
0.998834	0.000153728
1.00084	0.000153479
1.00285	0.00015328
1.00486	0.000153105
1.00687	0.000152941
1.00888	0.000152779
1.01089	0.000152566
1.0129	0.000152342
1.01491	0.000152088
1.01692	0.000151843
1.01893	0.000151546
1.02094	0.000151234
1.02295	0.000150901
1.02496	0.000150551
1.02697	0.000150245
1.02898	0.000149998
1.03099	0.000149714
1.033	0.000149474
1.03501	0.000149182
1.03702	0.000148902
1.03903	0.000148585
1.04104	0.000148267
1.04305	0.000147963
1.04506	0.000147626
1.04707	0.00014729
1.04907	0.000146933
1.05108	0.000146598
1.05309	0.000146335
1.0551	0.000145946
1.05711	0.000145603
1.05912	0.000145206
1.06113	0.000144823
1.06314	0.000144489
1.06515	0.000144189
1.06716	0.000143818
1.06917	0.000143489
1.07118	0.00014312
1.07319	0.000142765
1.0752	0.000142445
1.07721	0.000142126
1.07922	0.000141802
1.08123	0.000141475
1.08324	0.000141144
1.08525	0.000140825
1.08726	0.000140431
1.08927	0.00014013
1.09128	0.000139814
1.09329	0.000139515
1.0953	0.000139221
1.09731	0.00013895
1.09932	0.00013873
1.10133	0.000138475
1.10334	0.00013821
1.10534	0.000137911
1.10735	0.000137678
1.10936	0.000137461
1.11137	0.000137292
1.11338	0.000137008
1.11539	0.000136804
1.1174	0.000136563
1.11941	0.000136392
1.12142	0.000136183
1.12343	0.000135977
1.12544	0.000135821
1.12745	0.000135638
1.12946	0.000135429
1.13147	0.000135248
1.13348	0.000135076
1.13549	0.000135057
1.1375	0.000134897
1.13951	0.000134791
1.14152	0.000134638
1.14353	0.000134446
1.14554	0.000134218
1.14755	0.000134017
1.14956	0.000133791
1.15157	0.000133551
1.15358	0.000133301
1.15559	0.000133032
1.1576	0.000132769
1.15961	0.000132516
1.16161	0.000132241
1.16362	0.000131972
1.16563	0.000131691
1.16764	0.000131339
1.16965	0.000131043
1.17166	0.000130736
1.17367	0.000130416
1.17568	0.000130091
1.17769	0.000129783
1.1797	0.000129442
1.18171	0.000129123
1.18372	0.000128781
1.18573	0.000128429
1.18774	0.00012809
1.18975	0.000127754
1.19176	0.000127424
1.19377	0.000127112
1.19578	0.000126804
1.19779	0.000126461
1.1998	0.000126192
1.20181	0.000125877
1.20382	0.000125557
1.20583	0.000125261
1.20784	0.000124967
1.20985	0.000124647
1.21186	0.000124355
1.21387	0.000124117
1.21588	0.000123871
1.21788	0.000123634
1.21989	0.000123391
1.2219	0.000123116
1.22391	0.000122887
1.22592	0.000122703
1.22793	0.000122492
1.22994	0.00012228
1.23195	0.000122072
1.23396	0.000121893
1.23597	0.000121707
1.23798	0.000121514
1.23999	0.000121367
1.242	0.000121195
1.24401	0.000120973
1.24602	0.000120772
1.24803	0.000120571
1.25004	0.000120377
1.25205	0.000120158
1.25406	0.000120006
1.25607	0.000119844
1.25808	0.000119623
1.26009	0.00011937
1.2621	0.000118995
1.26411	0.000118737
1.26612	0.00011847
1.26813	0.000118223
1.27014	0.000117991
1.27215	0.000117753
1.27415	0.000117516
1.27616	0.000117291
1.27817	0.0001171
1.28018	0.00011688
1.28219	0.000116617
1.2842	0.00011641
1.28621	0.000116176
1.28822	0.000115929
1.29023	0.00011567
1.29224	0.0001154
1.29425	0.000115107
1.29626	0.000114843
1.29827	0.000114582
1.30028	0.000114299
1.30229	0.000114054
1.3043	0.000113745
1.30631	0.000113467
1.30832	0.000113156
1.31033	0.00011284
1.31234	0.000112546
1.31435	0.000112262
1.31636	0.000111967
1.31837	0.000111642
1.32038	0.000111354
1.32239	0.000111047
1.3244	0.000110759
1.32641	0.000110454
1.32842	0.000110204
1.33042	0.000109947
1.33243	0.000109727
1.33444	0.000109484
1.33645	0.000109228
1.33846	0.000108971
1.34047	0.000108757
1.34248	0.000108549
1.34449	0.000108333
1.3465	0.000108117
1.34851	0.000107908
1.35052	0.000107625
1.35253	0.000107444
1.35454	0.000107269
1.35655	0.000107079
1.35856	0.00010694
1.36057	0.000106714
1.36258	0.000106503
1.36459	0.000106327
1.3666	0.000106185
1.36861	0.000106015
1.37062	0.000105881
1.37263	0.000105723
1.37464	0.000105563
1.37665	0.000105362
1.37866	0.000105227
1.38067	0.000105233
1.38268	0.000105198
1.38469	0.000105119
1.3867	0.000104971
1.3887	0.000104797
1.39071	0.000104573
1.39272	0.000104364
1.39473	0.000104203
1.39674	0.000104009
1.39875	0.00010381
1.40076	0.000103654
1.40277	0.000103441
1.40478	0.000103187
1.40679	0.000102969
1.4088	0.000102772
1.41081	0.000102534
1.41282	0.000102299
1.41483	0.000102097
1.41684	0.000101858
1.41885	0.000101635
1.42086	0.00010141
1.42287	0.000101147
1.42488	0.000100881
1.42689	0.000100629
1.4289	0.000100399
1.43091	0.000100195
1.43292	9.99909e-05
1.43493	9.97354e-05
1.43694	9.95313e-05
1.43895	9.92879e-05
1.44096	9.90489e-05
1.44297	9.87612e-05
1.44497	9.85985e-05
1.44698	9.8396e-05
1.44899	9.81838e-05
1.451	9.79361e-05
1.45301	9.77482e-05
1.45502	9.75431e-05
1.45703	9.72732e-05
1.45904	9.71083e-05
1.46105	9.69112e-05
1.46306	9.67194e-05
1.46507	9.64907e-05
1.46708	9.6309e-05
1.46909	9.61607e-05
1.4711	9.59368e-05
1.47311	9.57453e-05
1.47512	9.55784e-05
1.47713	9.54084e-05
1.47914	9.52493e-05
1.48115	9.5077e-05
1.48316	9.49182e-05
1.48517	9.47663e-05
1.48718	9.46102e-05
1.48919	9.44032e-05
1.4912	9.42688e-05
1.49321	9.41555e-05
1.49522	9.39959e-05
1.49723	9.38505e-05
1.49924	9.37055e-05
1.50124	9.35637e-05
1.50325	9.33486e-05
1.50526	9.30747e-05
1.50727	9.27827e-05
1.50928	9.26031e-05
1.51129	9.2395e-05
1.5133	9.21612e-05
1.51531	9.19978e-05
1.51732	9.17966e-05
1.51933	9.16043e-05
1.52134	9.14471e-05
1.52335	9.13243e-05
1.52536	9.11818e-05
1.52737	9.09916e-05
1.52938	9.07816e-05
1.53139	9.05836e-05
1.5334	9.03979e-05
1.53541	9.02629e-05
1.53742	9.00672e-05
1.53943	8.98528e-05
1.54144	8.96427e-05
1.54345	8.94021e-05
1.54546	8.92258e-05
1.54747	8.90409e-05
1.54948	8.88048e-05
1.55149	8.85862e-05
1.5535	8.84116e-05
1.55551	8.81697e-05
1.55751	8.79339e-05
1.55952	8.77379e-05
1.56153	8.75375e-05
1.56354	8.73149e-05
1.56555	8.71238e-05
1.56756	8.69072e-05
1.56957	8.66819e-05
1.57158	8.64784e-05
1.57359	8.62593e-05
1.5756	8.61292e-05
1.57761	8.59085e-05
1.57962	8.57233e-05
1.58163	8.55283e-05
1.58364	8.53275e-05
1.58565	8.51356e-05
1.58766	8.49513e-05
1.58967	8.47408e-05
1.59168	8.45769e-05
1.59369	8.43993e-05
1.5957	8.42244e-05
1.59771	8.40411e-05
1.59972	8.38928e-05
1.60173	8.37412e-05
1.60374	8.35674e-05
1.60575	8.34024e-05
1.60776	8.32831e-05
1.60977	8.31034e-05
1.61178	8.29277e-05
1.61378	8.2769e-05
1.61579	8.26322e-05
1.6178	8.24843e-05
1.61981	8.2381e-05
1.62182	8.22087e-05
1.62383	8.21973e-05
1.62584	8.21597e-05
1.62785	8.21207e-05
1.62986	8.21052e-05
1.63187	8.19548e-05
1.63388	8.17894e-05
1.63589	8.16568e-05
1.6379	8.15289e-05
1.63991	8.14043e-05
1.64192	8.12836e-05
1.64393	8.11213e-05
1.64594	8.09382e-05
1.64795	8.08083e-05
1.64996	8.06616e-05
1.65197	8.04955e-05
1.65398	8.03444e-05
1.65599	8.02175e-05
1.658	8.00551e-05
1.66001	7.98636e-05
1.66202	7.96868e-05
1.66403	7.94849e-05
1.66604	7.93376e-05
1.66805	7.91984e-05
1.67005	7.90215e-05
1.67206	7.88496e-05
1.67407	7.86329e-05
1.67608	7.84053e-05
1.67809	7.82628e-05
1.6801	7.80796e-05
1.68211	7.79194e-05
1.68412	7.7764e-05
1.68613	7.75812e-05
1.68814	7.73222e-05
1.69015	7.71414e-05
1.69216	7.69186e-05
1.69417	7.67386e-05
1.69618	7.65601e-05
1.69819	7.64309e-05
1.7002	7.61963e-05
1.70221	7.60166e-05
1.70422	7.58175e-05
1.70623	7.5648e-05
1.70824	7.55028e-05
1.71025	7.53119e-05
1.71226	7.51321e-05
1.71427	7.49691e-05
1.71628	7.47705e-05
1.71829	7.46096e-05
1.7203	7.44706e-05
1.72231	7.43929e-05
1.72432	7.42192e-05
1.72632	7.40881e-05
1.72833	7.39239e-05
1.73034	7.38152e-05
1.73235	7.36443e-05
1.73436	7.3439e-05
1.73637	7.33433e-05
1.73838	7.32314e-05
1.74039	7.30928e-05
1.7424	7.29773e-05
1.74441	7.28234e-05
1.74642	7.26993e-05
1.74843	7.24901e-05
1.75044	7.22366e-05
1.75245	7.19979e-05
1.75446	7.17887e-05
1.75647	7.1581e-05
1.75848	7.14597e-05
1.76049	7.13205e-05
1.7625	7.11987e-05
1.76451	7.10572e-05
1.76652	7.0923e-05
1.76853	7.08245e-05
1.77054	7.069e-05
1.77255	7.05303e-05
1.77456	7.04127e-05
1.77657	7.02381e-05
1.77858	7.00769e-05
1.78059	6.99387e-05
1.7826	6.98372e-05
1.7846	6.97008e-05
1.78661	6.95429e-05
1.78862	6.9342e-05
1.79063	6.91843e-05
1.79264	6.9008e-05
1.79465	6.88692e-05
1.79666	6.87245e-05
1.79867	6.85656e-05
1.80068	6.84192e-05
1.80269	6.82533e-05
1.8047	6.80669e-05
1.80671	6.78769e-05
1.80872	6.76725e-05
1.81073	6.75083e-05
1.81274	6.74068e-05
1.81475	6.72481e-05
1.81676	6.70675e-05
1.81877	6.68748e-05
1.82078	6.66618e-05
1.82279	6.65156e-05
1.8248	6.63656e-05
1.82681	6.61808e-05
1.82882	6.6026e-05
1.83083	6.58945e-05
1.83284	6.57102e-05
1.83485	6.55495e-05
1.83686	6.53876e-05
1.83887	6.52215e-05
1.84087	6.50855e-05
1.84288	6.49769e-05
1.84489	6.48829e-05
1.8469	6.46742e-05
1.84891	6.45684e-05
1.85092	6.4441e-05
1.85293	6.43397e-05
1.85494	6.41967e-05
1.85695	6.41202e-05
1.85896	6.40412e-05
1.86097	6.39087e-05
1.86298	6.37755e-05
1.86499	6.36688e-05
1.867	6.35575e-05
1.86901	6.35209e-05
1.87102	6.35844e-05
1.87303	6.35184e-05
1.87504	6.35262e-05
1.87705	6.35932e-05
1.87906	6.3503e-05
1.88107	6.33904e-05
1.88308	6.32692e-05
1.88509	6.31829e-05
1.8871	6.30844e-05
1.88911	6.30474e-05
1.89112	6.29941e-05
1.89313	6.28947e-05
1.89514	6.27757e-05
1.89714	6.26609e-05
1.89915	6.25902e-05
1.90116	6.2497e-05
1.90317	6.23674e-05
1.90518	6.22376e-05
1.90719	6.21889e-05
1.9092	6.20902e-05
1.91121	6.19525e-05
1.91322	6.18333e-05
1.91523	6.17288e-05
1.91724	6.15957e-05
1.91925	6.14536e-05
1.92126	6.13474e-05
[truncated: 6,194 more rows]

## Sheet: Fig3c
n-GaAs with NV tip
x-axis (ps)	y-axis
-2.092	-3.28168e-07
-2.08999	-3.34294e-07
-2.08798	-3.36523e-07
-2.08597	-3.27301e-07
-2.08396	-3.12538e-07
-2.08195	-2.96983e-07
-2.07994	-2.89382e-07
-2.07793	-2.91556e-07
-2.07592	-2.86638e-07
-2.07391	-2.76037e-07
-2.0719	-2.63465e-07
-2.06989	-2.57559e-07
-2.06788	-2.61857e-07
-2.06587	-2.66931e-07
-2.06386	-2.69286e-07
-2.06186	-2.77065e-07
-2.05985	-2.95606e-07
-2.05784	-3.04613e-07
-2.05583	-3.05463e-07
-2.05382	-3.1233e-07
-2.05181	-3.1325e-07
-2.0498	-3.13548e-07
-2.04779	-3.22274e-07
-2.04578	-3.34926e-07
-2.04377	-3.49435e-07
-2.04176	-3.53761e-07
-2.03975	-3.49909e-07
-2.03774	-3.52928e-07
-2.03573	-3.73164e-07
-2.03372	-3.81621e-07
-2.03171	-3.73193e-07
-2.0297	-3.72011e-07
-2.02769	-3.84585e-07
-2.02568	-3.87769e-07
-2.02367	-3.82173e-07
-2.02166	-3.90102e-07
-2.01965	-4.03597e-07
-2.01764	-4.16567e-07
-2.01563	-4.18011e-07
-2.01362	-4.17466e-07
-2.01161	-4.36601e-07
-2.0096	-4.55529e-07
-2.00759	-4.71834e-07
-2.00559	-4.78462e-07
-2.00358	-4.68293e-07
-2.00157	-4.6736e-07
-1.99956	-4.76796e-07
-1.99755	-4.75597e-07
-1.99554	-4.74842e-07
-1.99353	-4.8714e-07
-1.99152	-5.01253e-07
-1.98951	-5.0789e-07
-1.9875	-5.10811e-07
-1.98549	-5.16636e-07
-1.98348	-5.3419e-07
-1.98147	-5.58479e-07
-1.97946	-5.60182e-07
-1.97745	-5.47099e-07
-1.97544	-5.41293e-07
-1.97343	-5.37199e-07
-1.97142	-5.3022e-07
-1.96941	-5.30253e-07
-1.9674	-5.37698e-07
-1.96539	-5.49841e-07
-1.96338	-5.69418e-07
-1.96137	-5.78864e-07
-1.95936	-5.70332e-07
-1.95735	-5.56327e-07
-1.95534	-5.37497e-07
-1.95333	-5.32586e-07
-1.95132	-5.37234e-07
-1.94932	-5.29912e-07
-1.94731	-5.25657e-07
-1.9453	-5.37667e-07
-1.94329	-5.44011e-07
-1.94128	-5.44559e-07
-1.93927	-5.47567e-07
-1.93726	-5.51734e-07
-1.93525	-5.66591e-07
-1.93324	-5.80905e-07
-1.93123	-5.79375e-07
-1.92922	-5.80633e-07
-1.92721	-5.91652e-07
-1.9252	-6.02696e-07
-1.92319	-5.994e-07
-1.92118	-5.84663e-07
-1.91917	-5.7408e-07
-1.91716	-5.75813e-07
-1.91515	-5.87723e-07
-1.91314	-5.94127e-07
-1.91113	-5.87559e-07
-1.90912	-5.87944e-07
-1.90711	-5.9861e-07
-1.9051	-6.0879e-07
-1.90309	-6.13358e-07
-1.90108	-6.13941e-07
-1.89907	-6.09191e-07
-1.89706	-6.10371e-07
-1.89505	-6.12253e-07
-1.89305	-5.95666e-07
-1.89104	-5.69297e-07
-1.88903	-5.49497e-07
-1.88702	-5.51171e-07
-1.88501	-5.65532e-07
-1.883	-5.70673e-07
-1.88099	-5.56957e-07
-1.87898	-5.41749e-07
-1.87697	-5.32445e-07
-1.87496	-5.1773e-07
-1.87295	-5.0154e-07
-1.87094	-4.92877e-07
-1.86893	-4.88894e-07
-1.86692	-4.98765e-07
-1.86491	-5.01499e-07
-1.8629	-4.88281e-07
-1.86089	-4.76985e-07
-1.85888	-4.72394e-07
-1.85687	-4.71466e-07
-1.85486	-4.66158e-07
-1.85285	-4.54505e-07
-1.85084	-4.46736e-07
-1.84883	-4.5546e-07
-1.84682	-4.66775e-07
-1.84481	-4.6626e-07
-1.8428	-4.60958e-07
-1.84079	-4.66063e-07
-1.83878	-4.7968e-07
-1.83678	-4.89541e-07
-1.83477	-4.81268e-07
-1.83276	-4.57949e-07
-1.83075	-4.49559e-07
-1.82874	-4.63474e-07
-1.82673	-4.76021e-07
-1.82472	-4.7347e-07
-1.82271	-4.62473e-07
-1.8207	-4.54052e-07
-1.81869	-4.43912e-07
-1.81668	-4.42285e-07
-1.81467	-4.46885e-07
-1.81266	-4.46811e-07
-1.81065	-4.57172e-07
-1.80864	-4.75643e-07
-1.80663	-4.83217e-07
-1.80462	-4.77632e-07
-1.80261	-4.69218e-07
-1.8006	-4.6053e-07
-1.79859	-4.57157e-07
-1.79658	-4.5092e-07
-1.79457	-4.27257e-07
-1.79256	-4.10302e-07
-1.79055	-4.23646e-07
-1.78854	-4.29477e-07
-1.78653	-4.31965e-07
-1.78452	-4.49292e-07
-1.78251	-4.53922e-07
-1.78051	-4.41007e-07
-1.7785	-4.3853e-07
-1.77649	-4.51213e-07
-1.77448	-4.56184e-07
-1.77247	-4.63142e-07
-1.77046	-4.77377e-07
-1.76845	-4.81835e-07
-1.76644	-4.85268e-07
-1.76443	-5.02006e-07
-1.76242	-5.19498e-07
-1.76041	-5.29851e-07
-1.7584	-5.33023e-07
-1.75639	-5.43983e-07
-1.75438	-5.64009e-07
-1.75237	-5.62786e-07
-1.75036	-5.55963e-07
-1.74835	-5.60664e-07
-1.74634	-5.61912e-07
-1.74433	-5.52718e-07
-1.74232	-5.44369e-07
-1.74031	-5.43622e-07
-1.7383	-5.48442e-07
-1.73629	-5.59846e-07
-1.73428	-5.65884e-07
-1.73227	-5.6582e-07
-1.73026	-5.76609e-07
-1.72825	-5.94708e-07
-1.72624	-5.97367e-07
-1.72424	-5.77633e-07
-1.72223	-5.5328e-07
-1.72022	-5.50303e-07
-1.71821	-5.5857e-07
-1.7162	-5.65545e-07
-1.71419	-5.73804e-07
-1.71218	-5.69126e-07
-1.71017	-5.62323e-07
-1.70816	-5.73783e-07
-1.70615	-5.85426e-07
-1.70414	-5.76012e-07
-1.70213	-5.59281e-07
-1.70012	-5.56098e-07
-1.69811	-5.67748e-07
-1.6961	-5.88538e-07
-1.69409	-5.97967e-07
-1.69208	-5.95066e-07
-1.69007	-5.90462e-07
-1.68806	-5.90396e-07
-1.68605	-5.98408e-07
-1.68404	-5.95976e-07
-1.68203	-5.72324e-07
-1.68002	-5.58079e-07
-1.67801	-5.64215e-07
-1.676	-5.77944e-07
-1.67399	-5.82913e-07
-1.67198	-5.72095e-07
-1.66997	-5.61673e-07
-1.66796	-5.67456e-07
-1.66596	-5.77745e-07
-1.66395	-5.84747e-07
-1.66194	-5.74781e-07
-1.65993	-5.59642e-07
-1.65792	-5.5724e-07
-1.65591	-5.65399e-07
-1.6539	-5.69753e-07
-1.65189	-5.64602e-07
-1.64988	-5.56703e-07
-1.64787	-5.68567e-07
-1.64586	-5.91323e-07
-1.64385	-6.00978e-07
-1.64184	-5.90261e-07
-1.63983	-5.73699e-07
-1.63782	-5.58639e-07
-1.63581	-5.47023e-07
-1.6338	-5.39969e-07
-1.63179	-5.31952e-07
-1.62978	-5.30953e-07
-1.62777	-5.43057e-07
-1.62576	-5.55589e-07
-1.62375	-5.59603e-07
-1.62174	-5.62703e-07
-1.61973	-5.71555e-07
-1.61772	-5.87919e-07
-1.61571	-6.0875e-07
-1.6137	-6.14725e-07
-1.61169	-6.12293e-07
-1.60969	-6.17995e-07
-1.60768	-6.20777e-07
-1.60567	-6.17768e-07
-1.60366	-6.24312e-07
-1.60165	-6.30304e-07
-1.59964	-6.27877e-07
-1.59763	-6.26697e-07
-1.59562	-6.20752e-07
-1.59361	-6.18717e-07
-1.5916	-6.28788e-07
-1.58959	-6.4043e-07
-1.58758	-6.39841e-07
-1.58557	-6.2976e-07
-1.58356	-6.22908e-07
-1.58155	-6.21335e-07
-1.57954	-6.26062e-07
-1.57753	-6.35108e-07
-1.57552	-6.35176e-07
-1.57351	-6.29986e-07
-1.5715	-6.31088e-07
-1.56949	-6.40172e-07
-1.56748	-6.50267e-07
-1.56547	-6.56211e-07
-1.56346	-6.55728e-07
-1.56145	-6.59676e-07
-1.55944	-6.69777e-07
-1.55743	-6.78405e-07
-1.55542	-6.83605e-07
-1.55342	-6.73927e-07
-1.55141	-6.61515e-07
-1.5494	-6.66707e-07
-1.54739	-6.765e-07
-1.54538	-6.83459e-07
-1.54337	-6.85474e-07
-1.54136	-6.86754e-07
-1.53935	-6.88071e-07
-1.53734	-6.87648e-07
-1.53533	-6.85811e-07
-1.53332	-6.72324e-07
-1.53131	-6.56355e-07
-1.5293	-6.55032e-07
-1.52729	-6.59274e-07
-1.52528	-6.615e-07
-1.52327	-6.608e-07
-1.52126	-6.60425e-07
-1.51925	-6.67008e-07
-1.51724	-6.69408e-07
-1.51523	-6.53416e-07
-1.51322	-6.28236e-07
-1.51121	-6.21255e-07
-1.5092	-6.35642e-07
-1.50719	-6.42708e-07
-1.50518	-6.40814e-07
-1.50317	-6.44707e-07
-1.50116	-6.5375e-07
-1.49915	-6.62374e-07
-1.49715	-6.62059e-07
-1.49514	-6.49912e-07
-1.49313	-6.37215e-07
-1.49112	-6.27535e-07
-1.48911	-6.21794e-07
-1.4871	-6.22847e-07
-1.48509	-6.21737e-07
-1.48308	-6.20754e-07
-1.48107	-6.21417e-07
-1.47906	-6.26319e-07
-1.47705	-6.4463e-07
-1.47504	-6.4503e-07
-1.47303	-6.24639e-07
-1.47102	-6.2606e-07
-1.46901	-6.31556e-07
-1.467	-6.20438e-07
-1.46499	-6.06774e-07
-1.46298	-5.9506e-07
-1.46097	-5.98541e-07
-1.45896	-6.01913e-07
-1.45695	-5.94303e-07
-1.45494	-5.80443e-07
-1.45293	-5.69542e-07
-1.45092	-5.67482e-07
-1.44891	-5.66705e-07
-1.4469	-5.65905e-07
-1.44489	-5.65538e-07
-1.44288	-5.57301e-07
-1.44088	-5.42752e-07
-1.43887	-5.30137e-07
-1.43686	-5.23534e-07
-1.43485	-5.27827e-07
-1.43284	-5.34939e-07
-1.43083	-5.3454e-07
-1.42882	-5.34e-07
-1.42681	-5.40928e-07
-1.4248	-5.53247e-07
-1.42279	-5.65018e-07
-1.42078	-5.74884e-07
-1.41877	-5.77726e-07
-1.41676	-5.75056e-07
-1.41475	-5.81804e-07
-1.41274	-5.95289e-07
-1.41073	-6.02891e-07
-1.40872	-6.01756e-07
-1.40671	-6.01624e-07
-1.4047	-5.99465e-07
-1.40269	-5.86316e-07
-1.40068	-5.73389e-07
-1.39867	-5.62087e-07
-1.39666	-5.48732e-07
-1.39465	-5.3652e-07
-1.39264	-5.29511e-07
-1.39063	-5.2822e-07
-1.38862	-5.35551e-07
-1.38661	-5.51256e-07
-1.38461	-5.54528e-07
-1.3826	-5.47658e-07
-1.38059	-5.49137e-07
-1.37858	-5.64309e-07
-1.37657	-5.70634e-07
-1.37456	-5.64238e-07
-1.37255	-5.54972e-07
-1.37054	-5.57156e-07
-1.36853	-5.73611e-07
-1.36652	-5.85575e-07
-1.36451	-5.81806e-07
-1.3625	-5.78852e-07
-1.36049	-5.76408e-07
-1.35848	-5.75601e-07
-1.35647	-5.79721e-07
-1.35446	-5.77015e-07
-1.35245	-5.71389e-07
-1.35044	-5.72535e-07
-1.34843	-5.76457e-07
-1.34642	-5.79731e-07
-1.34441	-5.82405e-07
-1.3424	-5.79301e-07
-1.34039	-5.6447e-07
-1.33838	-5.52753e-07
-1.33637	-5.502e-07
-1.33436	-5.46704e-07
-1.33235	-5.38665e-07
-1.33034	-5.29477e-07
-1.32834	-5.22816e-07
-1.32633	-5.12076e-07
-1.32432	-4.9705e-07
-1.32231	-4.83941e-07
-1.3203	-4.71289e-07
-1.31829	-4.67802e-07
-1.31628	-4.70489e-07
-1.31427	-4.68076e-07
-1.31226	-4.71901e-07
-1.31025	-4.80489e-07
-1.30824	-4.74523e-07
-1.30623	-4.63746e-07
-1.30422	-4.57937e-07
-1.30221	-4.48416e-07
-1.3002	-4.4404e-07
-1.29819	-4.44767e-07
-1.29618	-4.41545e-07
-1.29417	-4.4384e-07
-1.29216	-4.41771e-07
-1.29015	-4.31867e-07
-1.28814	-4.29786e-07
-1.28613	-4.37354e-07
-1.28412	-4.35874e-07
-1.28211	-4.29828e-07
-1.2801	-4.28267e-07
-1.27809	-4.31387e-07
-1.27608	-4.46109e-07
-1.27407	-4.58074e-07
-1.27206	-4.56913e-07
-1.27006	-4.59271e-07
-1.26805	-4.68739e-07
-1.26604	-4.68489e-07
-1.26403	-4.47749e-07
-1.26202	-4.21155e-07
-1.26001	-4.10325e-07
-1.258	-4.20505e-07
-1.25599	-4.28741e-07
-1.25398	-4.28415e-07
-1.25197	-4.30964e-07
-1.24996	-4.42126e-07
-1.24795	-4.57903e-07
-1.24594	-4.63364e-07
-1.24393	-4.62215e-07
-1.24192	-4.65202e-07
-1.23991	-4.67234e-07
-1.2379	-4.72793e-07
-1.23589	-4.74276e-07
-1.23388	-4.67438e-07
-1.23187	-4.65379e-07
-1.22986	-4.69829e-07
-1.22785	-4.79823e-07
-1.22584	-4.87082e-07
-1.22383	-4.85077e-07
-1.22182	-4.83693e-07
-1.21981	-4.86319e-07
-1.2178	-4.87817e-07
-1.21579	-4.89734e-07
-1.21379	-5.00083e-07
-1.21178	-5.10224e-07
-1.20977	-5.11863e-07
-1.20776	-5.12522e-07
-1.20575	-5.05586e-07
-1.20374	-4.8933e-07
-1.20173	-4.66673e-07
-1.19972	-4.43707e-07
-1.19771	-4.3045e-07
-1.1957	-4.22705e-07
-1.19369	-4.15083e-07
-1.19168	-4.16093e-07
-1.18967	-4.13647e-07
-1.18766	-3.9824e-07
-1.18565	-3.8839e-07
-1.18364	-3.86582e-07
-1.18163	-3.8691e-07
-1.17962	-3.8839e-07
-1.17761	-3.88145e-07
-1.1756	-3.81576e-07
-1.17359	-3.71735e-07
-1.17158	-3.62648e-07
-1.16957	-3.59627e-07
-1.16756	-3.67533e-07
-1.16555	-3.75674e-07
-1.16354	-3.74782e-07
-1.16153	-3.69586e-07
-1.15952	-3.62348e-07
-1.15752	-3.59374e-07
-1.15551	-3.64076e-07
-1.1535	-3.79386e-07
-1.15149	-4.02026e-07
-1.14948	-4.22297e-07
-1.14747	-4.43467e-07
-1.14546	-4.55582e-07
-1.14345	-4.5809e-07
-1.14144	-4.68185e-07
-1.13943	-4.68396e-07
-1.13742	-4.63958e-07
-1.13541	-4.73611e-07
-1.1334	-4.79289e-07
-1.13139	-4.74041e-07
-1.12938	-4.68348e-07
-1.12737	-4.68317e-07
-1.12536	-4.84386e-07
-1.12335	-5.14908e-07
-1.12134	-5.343e-07
-1.11933	-5.35087e-07
-1.11732	-5.2732e-07
-1.11531	-5.29792e-07
-1.1133	-5.43474e-07
-1.11129	-5.45487e-07
-1.10928	-5.24195e-07
-1.10727	-4.99081e-07
-1.10526	-4.87404e-07
-1.10325	-4.85903e-07
-1.10125	-4.89316e-07
-1.09924	-4.88285e-07
-1.09723	-4.75614e-07
-1.09522	-4.67247e-07
-1.09321	-4.67395e-07
-1.0912	-4.54754e-07
-1.08919	-4.39047e-07
-1.08718	-4.28475e-07
-1.08517	-4.15509e-07
-1.08316	-4.11945e-07
-1.08115	-4.18119e-07
-1.07914	-4.15207e-07
-1.07713	-3.97659e-07
-1.07512	-3.7875e-07
-1.07311	-3.67118e-07
-1.0711	-3.6409e-07
-1.06909	-3.72544e-07
-1.06708	-3.82671e-07
-1.06507	-3.8402e-07
-1.06306	-3.84226e-07
-1.06105	-3.87815e-07
-1.05904	-3.86121e-07
-1.05703	-3.89348e-07
-1.05502	-4.07181e-07
-1.05301	-4.2504e-07
-1.051	-4.30737e-07
-1.04899	-4.33951e-07
-1.04698	-4.41185e-07
-1.04498	-4.44593e-07
-1.04297	-4.48925e-07
-1.04096	-4.52109e-07
-1.03895	-4.47929e-07
-1.03694	-4.45768e-07
-1.03493	-4.48312e-07
-1.03292	-4.45869e-07
-1.03091	-4.47156e-07
-1.0289	-4.57493e-07
-1.02689	-4.61317e-07
-1.02488	-4.51508e-07
-1.02287	-4.365e-07
-1.02086	-4.18767e-07
-1.01885	-4.03515e-07
-1.01684	-3.98537e-07
-1.01483	-3.91434e-07
-1.01282	-3.76072e-07
-1.01081	-3.63768e-07
-1.0088	-3.61962e-07
-1.00679	-3.69841e-07
-1.00478	-3.70819e-07
-1.00277	-3.51878e-07
-1.00076	-3.27543e-07
-0.998753	-3.13526e-07
-0.996744	-3.08213e-07
-0.994734	-3.01509e-07
-0.992724	-2.85576e-07
-0.990715	-2.67147e-07
-0.988705	-2.65635e-07
-0.986695	-2.78327e-07
-0.984686	-2.83758e-07
-0.982676	-2.75729e-07
-0.980666	-2.70068e-07
-0.978657	-2.6624e-07
-0.976647	-2.59395e-07
-0.974638	-2.44483e-07
-0.972628	-2.33478e-07
-0.970618	-2.32969e-07
-0.968609	-2.30094e-07
-0.966599	-2.24258e-07
-0.964589	-2.17472e-07
-0.96258	-2.03156e-07
-0.96057	-1.89636e-07
-0.95856	-1.83314e-07
-0.956551	-1.75215e-07
-0.954541	-1.63147e-07
-0.952531	-1.61778e-07
-0.950522	-1.64299e-07
-0.948512	-1.7263e-07
-0.946503	-1.78962e-07
-0.944493	-1.66488e-07
-0.942483	-1.52747e-07
-0.940474	-1.52051e-07
-0.938464	-1.54931e-07
-0.936454	-1.53756e-07
-0.934445	-1.55982e-07
-0.932435	-1.56276e-07
-0.930425	-1.53136e-07
-0.928416	-1.62489e-07
-0.926406	-1.75867e-07
-0.924396	-1.84905e-07
-0.922387	-1.93077e-07
-0.920377	-1.91617e-07
-0.918367	-1.84808e-07
-0.916358	-1.80829e-07
-0.914348	-1.77997e-07
-0.912339	-1.6835e-07
-0.910329	-1.50681e-07
-0.908319	-1.43797e-07
-0.90631	-1.53958e-07
-0.9043	-1.57767e-07
-0.90229	-1.4205e-07
-0.900281	-1.22275e-07
-0.898271	-1.12889e-07
-0.896261	-1.15001e-07
-0.894252	-1.27856e-07
-0.892242	-1.33431e-07
-0.890232	-1.31492e-07
-0.888223	-1.38848e-07
-0.886213	-1.59745e-07
-0.884204	-1.79984e-07
-0.882194	-1.83169e-07
-0.880184	-1.77189e-07
-0.878175	-1.74026e-07
-0.876165	-1.80037e-07
-0.874155	-1.97106e-07
-0.872146	-2.15743e-07
-0.870136	-2.16157e-07
-0.868126	-1.99012e-07
-0.866117	-1.88615e-07
-0.864107	-1.89011e-07
-0.862097	-1.80615e-07
-0.860088	-1.70534e-07
-0.858078	-1.70252e-07
-0.856068	-1.68243e-07
-0.854059	-1.62221e-07
-0.852049	-1.55931e-07
-0.85004	-1.40798e-07
-0.84803	-1.31288e-07
-0.84602	-1.47029e-07
-0.844011	-1.63609e-07
-0.842001	-1.63828e-07
-0.839991	-1.5709e-07
-0.837982	-1.48422e-07
-0.835972	-1.4048e-07
-0.833962	-1.36978e-07
-0.831953	-1.19554e-07
-0.829943	-1.02661e-07
-0.827933	-1.01365e-07
-0.825924	-1.01323e-07
-0.823914	-8.64494e-08
-0.821905	-6.56736e-08
-0.819895	-5.75298e-08
-0.817885	-5.78803e-08
-0.815876	-4.8161e-08
-0.813866	-2.31562e-08
-0.811856	1.07608e-09
-0.809847	7.33342e-09
-0.807837	-1.10548e-08
-0.805827	-3.63997e-08
-0.803818	-4.21428e-08
-0.801808	-2.60951e-08
-0.799798	-1.41755e-08
-0.797789	-1.69962e-08
-0.795779	-2.16984e-08
-0.79377	-2.07479e-08
-0.79176	-1.15137e-08
-0.78975	6.91223e-09
-0.787741	1.66729e-08
-0.785731	1.41434e-08
-0.783721	2.19649e-08
-0.781712	3.19848e-08
-0.779702	3.58675e-08
-0.777692	3.35236e-08
-0.775683	2.47695e-08
-0.773673	2.28583e-08
-0.771663	3.22761e-08
-0.769654	3.96872e-08
-0.767644	3.95258e-08
-0.765634	3.36467e-08
-0.763625	2.91988e-08
-0.761615	3.63697e-08
-0.759606	4.98805e-08
-0.757596	5.62136e-08
-0.755586	5.88566e-08
-0.753577	7.00385e-08
-0.751567	7.92139e-08
-0.749557	7.36853e-08
-0.747548	6.03184e-08
-0.745538	5.31162e-08
-0.743528	4.27095e-08
-0.741519	3.47675e-08
-0.739509	2.48343e-08
-0.737499	-2.3416e-09
-0.73549	-2.69523e-08
-0.73348	-3.14416e-08
-0.731471	-3.29377e-08
-0.729461	-4.72759e-08
-0.727451	-6.48254e-08
-0.725442	-7.01086e-08
-0.723432	-6.32739e-08
-0.721422	-6.20572e-08
-0.719413	-6.98815e-08
-0.717403	-8.30439e-08
-0.715393	-9.14151e-08
-0.713384	-9.38548e-08
-0.711374	-8.85221e-08
-0.709364	-7.63164e-08
-0.707355	-7.84506e-08
-0.705345	-9.14934e-08
-0.703335	-1.03102e-07
-0.701326	-1.19724e-07
-0.699316	-1.43365e-07
-0.697307	-1.57645e-07
-0.695297	-1.55856e-07
-0.693287	-1.45906e-07
-0.691278	-1.42974e-07
-0.689268	-1.49163e-07
-0.687258	-1.64875e-07
-0.685249	-1.74044e-07
-0.683239	-1.73526e-07
-0.681229	-1.7459e-07
-0.67922	-1.84624e-07
-0.67721	-1.96819e-07
-0.6752	-2.0675e-07
-0.673191	-2.2222e-07
-0.671181	-2.3419e-07
-0.669172	-2.33786e-07
-0.667162	-2.38291e-07
-0.665152	-2.54523e-07
-0.663143	-2.69375e-07
-0.661133	-2.84661e-07
-0.659123	-2.92463e-07
-0.657114	-2.95383e-07
-0.655104	-3.04175e-07
-0.653094	-3.15148e-07
-0.651085	-3.20871e-07
-0.649075	-3.16576e-07
-0.647065	-3.11423e-07
-0.645056	-3.18227e-07
-0.643046	-3.35374e-07
-0.641037	-3.42913e-07
-0.639027	-3.48585e-07
-0.637017	-3.63147e-07
-0.635008	-3.68232e-07
-0.632998	-3.59559e-07
-0.630988	-3.59631e-07
-0.628979	-3.65711e-07
-0.626969	-3.70729e-07
-0.624959	-3.72093e-07
-0.62295	-3.58326e-07
-0.62094	-3.45625e-07
-0.61893	-3.58425e-07
-0.616921	-3.76322e-07
-0.614911	-3.8822e-07
-0.612901	-4.01097e-07
-0.610892	-4.08248e-07
-0.608882	-4.14234e-07
-0.606873	-4.33393e-07
-0.604863	-4.52307e-07
-0.602853	-4.61784e-07
-0.600844	-4.7675e-07
-0.598834	-4.91869e-07
-0.596824	-4.96289e-07
-0.594815	-4.99528e-07
-0.592805	-5.05763e-07
-0.590795	-5.14066e-07
-0.588786	-5.24642e-07
-0.586776	-5.32881e-07
-0.584766	-5.43004e-07
-0.582757	-5.51543e-07
-0.580747	-5.45196e-07
-0.578738	-5.27295e-07
-0.576728	-5.13905e-07
-0.574718	-5.16869e-07
-0.572709	-5.33455e-07
-0.570699	-5.396e-07
-0.568689	-5.38364e-07
-0.56668	-5.41526e-07
-0.56467	-5.38783e-07
-0.56266	-5.33518e-07
-0.560651	-5.29149e-07
-0.558641	-5.24739e-07
-0.556631	-5.3127e-07
-0.554622	-5.43295e-07
-0.552612	-5.3357e-07
-0.550602	-5.1568e-07
-0.548593	-5.21475e-07
-0.546583	-5.44144e-07
-0.544574	-5.52593e-07
-0.542564	-5.4619e-07
-0.540554	-5.37466e-07
-0.538545	-5.3774e-07
-0.536535	-5.53919e-07
-0.534525	-5.74273e-07
-0.532516	-5.78627e-07
-0.530506	-5.70837e-07
-0.528496	-5.6752e-07
-0.526487	-5.73434e-07
-0.524477	-5.8769e-07
-0.522467	-5.95053e-07
-0.520458	-5.87221e-07
-0.518448	-5.78082e-07
-0.516439	-5.85152e-07
-0.514429	-6.0142e-07
-0.512419	-6.02579e-07
-0.51041	-5.92375e-07
-0.5084	-5.83582e-07
-0.50639	-5.83167e-07
-0.504381	-5.90812e-07
-0.502371	-5.95773e-07
-0.500361	-6.00188e-07
-0.498352	-6.03036e-07
-0.496342	-5.92319e-07
-0.494332	-5.78987e-07
-0.492323	-5.79314e-07
-0.490313	-5.87243e-07
-0.488304	-5.84045e-07
-0.486294	-5.77785e-07
-0.484284	-5.77166e-07
-0.482275	-5.8307e-07
-0.480265	-5.93745e-07
-0.478255	-6.02777e-07
-0.476246	-6.02623e-07
-0.474236	-6.03332e-07
-0.472226	-6.15052e-07
-0.470217	-6.25605e-07
-0.468207	-6.26706e-07
-0.466197	-6.27932e-07
-0.464188	-6.40657e-07
-0.462178	-6.48318e-07
-0.460168	-6.42076e-07
-0.458159	-6.38954e-07
-0.456149	-6.48092e-07
-0.45414	-6.5616e-07
-0.45213	-6.65028e-07
-0.45012	-6.71219e-07
-0.448111	-6.68432e-07
-0.446101	-6.59219e-07
-0.444091	-6.47659e-07
-0.442082	-6.47393e-07
-0.440072	-6.60267e-07
-0.438062	-6.5997e-07
-0.436053	-6.37115e-07
-0.434043	-6.20981e-07
-0.432033	-6.33294e-07
-0.430024	-6.42886e-07
-0.428014	-6.36477e-07
-0.426005	-6.2151e-07
-0.423995	-6.14156e-07
-0.421985	-6.20697e-07
-0.419976	-6.31766e-07
-0.417966	-6.34374e-07
-0.415956	-6.21029e-07
-0.413947	-6.01494e-07
-0.411937	-5.94616e-07
-0.409927	-5.97543e-07
-0.407918	-5.96149e-07
-0.405908	-5.93423e-07
-0.403898	-5.94723e-07
-0.401889	-5.99042e-07
-0.399879	-6.11559e-07
-0.397869	-6.21283e-07
-0.39586	-6.13438e-07
-0.39385	-6.09921e-07
-0.391841	-6.2365e-07
-0.389831	-6.36849e-07
-0.387821	-6.47262e-07
-0.385812	-6.48977e-07
-0.383802	-6.45316e-07
-0.381792	-6.43041e-07
-0.379783	-6.36485e-07
-0.377773	-6.315e-07
-0.375763	-6.24707e-07
-0.373754	-6.11323e-07
-0.371744	-6.04291e-07
-0.369734	-6.07813e-07
-0.367725	-6.14138e-07
-0.365715	-6.1461e-07
-0.363706	-6.12402e-07
-0.361696	-6.2645e-07
-0.359686	-6.551e-07
-0.357677	-6.7715e-07
-0.355667	-6.78914e-07
-0.353657	-6.71466e-07
-0.351648	-6.78189e-07
-0.349638	-7.04097e-07
-0.347628	-7.22714e-07
-0.345619	-7.31035e-07
-0.343609	-7.3215e-07
-0.341599	-7.35452e-07
-0.33959	-7.47169e-07
-0.33758	-7.63921e-07
-0.335571	-7.78663e-07
-0.333561	-7.87352e-07
-0.331551	-7.96241e-07
-0.329542	-8.11486e-07
-0.327532	-8.2453e-07
-0.325522	-8.30487e-07
-0.323513	-8.405e-07
-0.321503	-8.59868e-07
-0.319493	-8.82459e-07
-0.317484	-8.90787e-07
-0.315474	-8.8903e-07
-0.313464	-8.89095e-07
-0.311455	-8.91493e-07
-0.309445	-8.9596e-07
-0.307435	-9.09028e-07
-0.305426	-9.20148e-07
-0.303416	-9.28706e-07
-0.301407	-9.46571e-07
-0.299397	-9.75591e-07
-0.297387	-9.99661e-07
-0.295378	-1.00914e-06
-0.293368	-1.00562e-06
-0.291358	-1.01047e-06
-0.289349	-1.02687e-06
-0.287339	-1.04777e-06
-0.285329	-1.07683e-06
-0.28332	-1.10536e-06
-0.28131	-1.12669e-06
-0.2793	-1.13802e-06
-0.277291	-1.13931e-06
-0.275281	-1.14308e-06
-0.273272	-1.16204e-06
-0.271262	-1.18732e-06
-0.269252	-1.20708e-06
-0.267243	-1.22035e-06
-0.265233	-1.23497e-06
-0.263223	-1.24919e-06
-0.261214	-1.26042e-06
-0.259204	-1.27792e-06
-0.257194	-1.29782e-06
-0.255185	-1.30575e-06
-0.253175	-1.30896e-06
-0.251165	-1.31358e-06
-0.249156	-1.31442e-06
-0.247146	-1.31611e-06
-0.245136	-1.32329e-06
-0.243127	-1.33221e-06
-0.241117	-1.33646e-06
-0.239108	-1.34761e-06
-0.237098	-1.36453e-06
-0.235088	-1.37115e-06
-0.233079	-1.38107e-06
-0.231069	-1.40187e-06
-0.229059	-1.41261e-06
-0.22705	-1.41572e-06
-0.22504	-1.42177e-06
-0.22303	-1.43113e-06
-0.221021	-1.44306e-06
-0.219011	-1.46013e-06
-0.217001	-1.4739e-06
-0.214992	-1.47954e-06
-0.212982	-1.4864e-06
-0.210973	-1.50089e-06
-0.208963	-1.5174e-06
-0.206953	-1.51356e-06
-0.204944	-1.50271e-06
-0.202934	-1.50498e-06
-0.200924	-1.51996e-06
-0.198915	-1.53673e-06
-0.196905	-1.53901e-06
-0.194895	-1.53717e-06
-0.192886	-1.55198e-06
-0.190876	-1.57423e-06
-0.188866	-1.58244e-06
-0.186857	-1.57374e-06
-0.184847	-1.5528e-06
-0.182838	-1.53386e-06
-0.180828	-1.52092e-06
-0.178818	-1.50976e-06
-0.176809	-1.4994e-06
-0.174799	-1.48954e-06
-0.172789	-1.49693e-06
-0.17078	-1.51141e-06
-0.16877	-1.512e-06
-0.16676	-1.49665e-06
-0.164751	-1.4768e-06
-0.162741	-1.4617e-06
-0.160731	-1.45088e-06
-0.158722	-1.43414e-06
-0.156712	-1.41712e-06
-0.154702	-1.40896e-06
-0.152693	-1.40173e-06
-0.150683	-1.39418e-06
-0.148674	-1.38115e-06
-0.146664	-1.36188e-06
-0.144654	-1.34124e-06
-0.142645	-1.33548e-06
-0.140635	-1.34728e-06
-0.138625	-1.35744e-06
-0.136616	-1.35879e-06
-0.134606	-1.36422e-06
-0.132596	-1.37842e-06
-0.130587	-1.39902e-06
-0.128577	-1.41885e-06
-0.126567	-1.43378e-06
-0.124558	-1.44979e-06
-0.122548	-1.45979e-06
-0.120539	-1.46701e-06
-0.118529	-1.49176e-06
-0.116519	-1.53013e-06
-0.11451	-1.56395e-06
-0.1125	-1.589e-06
-0.11049	-1.60956e-06
-0.108481	-1.63318e-06
-0.106471	-1.6583e-06
-0.104461	-1.68008e-06
-0.102452	-1.69272e-06
-0.100442	-1.70245e-06
-0.0984324	-1.71645e-06
-0.0964228	-1.73125e-06
-0.0944131	-1.74351e-06
-0.0924035	-1.75152e-06
-0.0903938	-1.75792e-06
-0.0883842	-1.76957e-06
-0.0863746	-1.77883e-06
-0.0843649	-1.77633e-06
-0.0823553	-1.77052e-06
-0.0803456	-1.76239e-06
-0.078336	-1.74894e-06
-0.0763263	-1.74139e-06
-0.0743167	-1.75019e-06
-0.072307	-1.75913e-06
-0.0702974	-1.75525e-06
-0.0682878	-1.74594e-06
-0.0662781	-1.74552e-06
-0.0642685	-1.75052e-06
-0.0622588	-1.74325e-06
-0.0602492	-1.72289e-06
-0.0582395	-1.70112e-06
-0.0562299	-1.67706e-06
-0.0542202	-1.64594e-06
-0.0522106	-1.62382e-06
-0.050201	-1.60569e-06
-0.0481913	-1.56747e-06
-0.0461817	-1.51376e-06
-0.044172	-1.46637e-06
-0.0421624	-1.42746e-06
-0.0401527	-1.37789e-06
-0.0381431	-1.31087e-06
-0.0361334	-1.23451e-06
-0.0341238	-1.16955e-06
-0.0321141	-1.12147e-06
-0.0301045	-1.07198e-06
-0.0280949	-9.95773e-07
-0.0260852	-9.07669e-07
-0.0240756	-8.27144e-07
-0.0220659	-7.54423e-07
-0.0200563	-6.86912e-07
-0.0180466	-6.02526e-07
-0.016037	-5.06282e-07
-0.0140273	-4.1882e-07
-0.0120177	-3.3824e-07
-0.0100081	-2.43106e-07
-0.00799841	-1.34986e-07
-0.00598877	-2.99948e-08
-0.00397912	6.36739e-08
-0.00196948	1.42408e-07
4.0166e-05	2.22721e-07
0.00204981	3.21081e-07
0.00405946	4.30203e-07
0.0060691	5.31084e-07
0.00807874	6.32331e-07
0.0100884	7.60477e-07
0.012098	9.05144e-07
0.0141077	1.03997e-06
0.0161173	1.15837e-06
0.018127	1.26897e-06
0.0201366	1.37359e-06
0.0221463	1.48532e-06
0.0241559	1.60242e-06
0.0261655	1.71186e-06
0.0281752	1.80652e-06
0.0301848	1.90387e-06
0.0321945	2.0073e-06
0.0342041	2.11586e-06
0.0362138	2.22687e-06
0.0382234	2.32765e-06
0.0402331	2.41729e-06
0.0422427	2.50999e-06
0.0442524	2.61807e-06
0.046262	2.72442e-06
0.0482716	2.81651e-06
0.0502813	2.90526e-06
0.0522909	2.99152e-06
0.0543006	3.07487e-06
0.0563102	3.16072e-06
0.0583199	3.24312e-06
0.0603295	3.31354e-06
0.0623392	3.37787e-06
0.0643488	3.44593e-06
0.0663584	3.5066e-06
0.0683681	3.55898e-06
0.0703777	3.61738e-06
0.0723874	3.67967e-06
0.074397	3.73039e-06
0.0764067	3.76111e-06
0.0784163	3.81256e-06
0.080426	3.8775e-06
0.0824356	3.92374e-06
0.0844452	3.97283e-06
0.0864549	4.03107e-06
0.0884645	4.08233e-06
0.0904742	4.12446e-06
0.0924838	4.16111e-06
0.0944935	4.18552e-06
0.0965031	4.22085e-06
0.0985128	4.28269e-06
0.100522	4.34979e-06
0.102532	4.39153e-06
0.104542	4.41466e-06
0.106551	4.44585e-06
0.108561	4.48841e-06
0.110571	4.5339e-06
0.11258	4.56561e-06
0.11459	4.58145e-06
0.1166	4.60944e-06
0.118609	4.65788e-06
0.120619	4.70084e-06
0.122628	4.73361e-06
0.124638	4.763e-06
0.126648	4.78735e-06
0.128657	4.811e-06
0.130667	4.83863e-06
0.132677	4.8575e-06
0.134686	4.87035e-06
0.136696	4.89155e-06
0.138706	4.91718e-06
0.140715	4.93733e-06
0.142725	4.96026e-06
0.144735	4.98749e-06
0.146744	5.0131e-06
0.148754	5.04164e-06
0.150764	5.06406e-06
0.152773	5.07842e-06
0.154783	5.08677e-06
0.156792	5.09349e-06
0.158802	5.10911e-06
0.160812	5.12293e-06
0.162821	5.12952e-06
0.164831	5.13418e-06
0.166841	5.13635e-06
0.16885	5.15457e-06
0.17086	5.18484e-06
0.17287	5.19651e-06
0.174879	5.20054e-06
0.176889	5.2131e-06
0.178899	5.22911e-06
0.180908	5.24512e-06
0.182918	5.25693e-06
0.184927	5.26186e-06
0.186937	5.26353e-06
0.188947	5.26972e-06
0.190956	5.28407e-06
0.192966	5.29358e-06
0.194976	5.28533e-06
0.196985	5.26337e-06
0.198995	5.25279e-06
0.201005	5.26225e-06
0.203014	5.26947e-06
0.205024	5.26202e-06
0.207034	5.24288e-06
0.209043	5.23532e-06
0.211053	5.24083e-06
0.213063	5.24246e-06
0.215072	5.23261e-06
0.217082	5.21236e-06
0.219091	5.20098e-06
0.221101	5.20612e-06
0.223111	5.21868e-06
0.22512	5.22494e-06
0.22713	5.22711e-06
0.22914	5.23453e-06
0.231149	5.23747e-06
0.233159	5.23284e-06
0.235169	5.22975e-06
0.237178	5.23233e-06
0.239188	5.22902e-06
0.241198	5.21516e-06
0.243207	5.20525e-06
0.245217	5.2063e-06
0.247226	5.20662e-06
0.249236	5.19973e-06
0.251246	5.19443e-06
0.253255	5.19009e-06
0.255265	5.19017e-06
0.257275	5.19141e-06
0.259284	5.18272e-06
0.261294	5.16586e-06
0.263304	5.1462e-06
0.265313	5.13502e-06
0.267323	5.12037e-06
0.269333	5.09877e-06
0.271342	5.08781e-06
0.273352	5.07861e-06
0.275361	5.0659e-06
0.277371	5.0609e-06
0.279381	5.05962e-06
0.28139	5.05382e-06
0.2834	5.03835e-06
0.28541	5.02378e-06
0.287419	5.01664e-06
0.289429	5.01889e-06
0.291439	5.02348e-06
0.293448	5.01507e-06
0.295458	5.00131e-06
0.297468	4.98682e-06
0.299477	4.97725e-06
0.301487	4.97354e-06
0.303497	4.96528e-06
0.305506	4.95091e-06
0.307516	4.93473e-06
0.309525	4.9141e-06
0.311535	4.88893e-06
0.313545	4.86866e-06
0.315554	4.85853e-06
0.317564	4.85164e-06
0.319574	4.83561e-06
0.321583	4.81862e-06
0.323593	4.80668e-06
0.325603	4.79091e-06
0.327612	4.76679e-06
0.329622	4.74867e-06
0.331632	4.7397e-06
0.333641	4.72644e-06
0.335651	4.70972e-06
0.33766	4.69348e-06
0.33967	4.67835e-06
0.34168	4.67281e-06
0.343689	4.67114e-06
0.345699	4.65921e-06
0.347709	4.6324e-06
0.349718	4.60202e-06
0.351728	4.57696e-06
0.353738	4.55509e-06
0.355747	4.53842e-06
0.357757	4.52183e-06
0.359767	4.50616e-06
0.361776	4.49937e-06
0.363786	4.49671e-06
0.365796	4.49014e-06
0.367805	4.47921e-06
0.369815	4.46206e-06
0.371824	4.44037e-06
0.373834	4.4217e-06
0.375844	4.41338e-06
0.377853	4.42181e-06
0.379863	4.43698e-06
0.381873	4.4367e-06
0.383882	4.41809e-06
0.385892	4.39222e-06
0.387902	4.36871e-06
0.389911	4.35119e-06
0.391921	4.33566e-06
0.393931	4.31658e-06
0.39594	4.30145e-06
0.39795	4.28714e-06
0.399959	4.27298e-06
0.401969	4.2575e-06
0.403979	4.23382e-06
0.405988	4.21445e-06
0.407998	4.19774e-06
0.410008	4.17573e-06
0.412017	4.15965e-06
0.414027	4.15684e-06
0.416037	4.14383e-06
0.418046	4.12087e-06
0.420056	4.10583e-06
0.422066	4.09946e-06
0.424075	4.08752e-06
0.426085	4.07097e-06
0.428094	4.04792e-06
0.430104	4.02059e-06
0.432114	3.99821e-06
0.434123	3.97435e-06
0.436133	3.939e-06
0.438143	3.90056e-06
0.440152	3.87364e-06
0.442162	3.85653e-06
0.444172	3.83581e-06
0.446181	3.81567e-06
0.448191	3.79473e-06
0.450201	3.76175e-06
0.45221	3.72858e-06
0.45422	3.70888e-06
0.45623	3.69164e-06
0.458239	3.66734e-06
0.460249	3.64469e-06
0.462258	3.6256e-06
0.464268	3.60433e-06
0.466278	3.58217e-06
0.468287	3.56832e-06
0.470297	3.55589e-06
0.472307	3.53904e-06
0.474316	3.51567e-06
0.476326	3.48066e-06
0.478336	3.44321e-06
0.480345	3.41396e-06
0.482355	3.38719e-06
0.484365	3.35738e-06
0.486374	3.32427e-06
0.488384	3.29279e-06
0.490393	3.26806e-06
0.492403	3.25278e-06
0.494413	3.23769e-06
0.496422	3.21413e-06
0.498432	3.1813e-06
0.500442	3.15398e-06
0.502451	3.13218e-06
0.504461	3.10895e-06
0.506471	3.08948e-06
0.50848	3.06933e-06
0.51049	3.04119e-06
0.5125	3.01365e-06
0.514509	2.99874e-06
0.516519	2.98992e-06
0.518529	2.97096e-06
0.520538	2.95309e-06
0.522548	2.93953e-06
0.524557	2.92358e-06
0.526567	2.9062e-06
0.528577	2.8939e-06
0.530586	2.88806e-06
0.532596	2.87863e-06
0.534606	2.86227e-06
0.536615	2.84269e-06
0.538625	2.81656e-06
0.540635	2.78277e-06
0.542644	2.75207e-06
0.544654	2.73507e-06
0.546664	2.72554e-06
0.548673	2.71342e-06
0.550683	2.70121e-06
0.552692	2.68778e-06
0.554702	2.67267e-06
0.556712	2.66238e-06
0.558721	2.64672e-06
0.560731	2.62926e-06
0.562741	2.62267e-06
0.56475	2.62709e-06
0.56676	2.63348e-06
0.56877	2.62991e-06
0.570779	2.61788e-06
0.572789	2.59623e-06
0.574799	2.56324e-06
0.576808	2.53193e-06
0.578818	2.51507e-06
0.580827	2.50373e-06
0.582837	2.49434e-06
0.584847	2.4872e-06
0.586856	2.47296e-06
0.588866	2.45455e-06
0.590876	2.43702e-06
0.592885	2.4162e-06
0.594895	2.39384e-06
0.596905	2.37583e-06
0.598914	2.3544e-06
0.600924	2.33577e-06
0.602934	2.32572e-06
0.604943	2.30699e-06
0.606953	2.27625e-06
0.608963	2.24584e-06
0.610972	2.22404e-06
0.612982	2.20784e-06
0.614991	2.19724e-06
0.617001	2.18134e-06
0.619011	2.15397e-06
0.62102	2.1224e-06
0.62303	2.10172e-06
0.62504	2.09168e-06
0.627049	2.07799e-06
0.629059	2.06047e-06
0.631069	2.03853e-06
0.633078	2.00862e-06
0.635088	1.97988e-06
0.637098	1.96501e-06
0.639107	1.95477e-06
0.641117	1.93045e-06
0.643126	1.8964e-06
0.645136	1.87705e-06
0.647146	1.87314e-06
0.649155	1.86676e-06
0.651165	1.85307e-06
0.653175	1.83444e-06
0.655184	1.81125e-06
0.657194	1.79054e-06
0.659204	1.77646e-06
0.661213	1.76918e-06
0.663223	1.75362e-06
0.665233	1.71701e-06
0.667242	1.67743e-06
0.669252	1.65645e-06
0.671262	1.64376e-06
0.673271	1.62945e-06
0.675281	1.61148e-06
0.67729	1.58294e-06
0.6793	1.55768e-06
0.68131	1.55659e-06
0.683319	1.56362e-06
0.685329	1.55413e-06
0.687339	1.53901e-06
0.689348	1.53493e-06
0.691358	1.53284e-06
0.693368	1.523e-06
0.695377	1.52053e-06
0.697387	1.51445e-06
0.699397	1.48773e-06
0.701406	1.46011e-06
0.703416	1.44964e-06
0.705425	1.44293e-06
0.707435	1.42966e-06
0.709445	1.41456e-06
0.711454	1.39419e-06
0.713464	1.36611e-06
0.715474	1.34946e-06
0.717483	1.34028e-06
0.719493	1.31783e-06
0.721503	1.2939e-06
0.723512	1.28482e-06
0.725522	1.2707e-06
0.727532	1.24853e-06
0.729541	1.23527e-06
0.731551	1.22185e-06
0.73356	1.2009e-06
0.73557	1.18441e-06
0.73758	1.16721e-06
0.739589	1.14414e-06
0.741599	1.12229e-06
0.743609	1.10781e-06
0.745618	1.09487e-06
0.747628	1.07662e-06
0.749638	1.05755e-06
0.751647	1.04529e-06
0.753657	1.04471e-06
0.755667	1.05217e-06
0.757676	1.05764e-06
0.759686	1.05286e-06
0.761696	1.03494e-06
0.763705	1.02445e-06
0.765715	1.02605e-06
0.767724	1.02453e-06
0.769734	1.01751e-06
0.771744	1.01194e-06
0.773753	1.0092e-06
0.775763	1.0113e-06
0.777773	1.0202e-06
0.779782	1.02094e-06
0.781792	1.00622e-06
0.783802	9.91854e-07
0.785811	9.85593e-07
0.787821	9.77915e-07
0.789831	9.61991e-07
0.79184	9.49425e-07
0.79385	9.36735e-07
0.795859	9.1756e-07
0.797869	9.04269e-07
0.799879	9.02548e-07
0.801888	8.96238e-07
0.803898	8.78348e-07
0.805908	8.57278e-07
0.807917	8.40469e-07
0.809927	8.28036e-07
0.811937	8.14756e-07
0.813946	8.06492e-07
0.815956	8.04503e-07
0.817966	8.03778e-07
0.819975	8.06781e-07
0.821985	8.08408e-07
0.823995	8.00934e-07
0.826004	7.86415e-07
0.828014	7.72799e-07
0.830023	7.64512e-07
0.832033	7.57017e-07
0.834043	7.43214e-07
0.836052	7.20705e-07
0.838062	7.0351e-07
0.840072	6.96594e-07
0.842081	6.93694e-07
0.844091	6.8706e-07
0.846101	6.70529e-07
0.84811	6.61392e-07
0.85012	6.63088e-07
0.85213	6.55831e-07
0.854139	6.37786e-07
0.856149	6.1958e-07
0.858158	6.02802e-07
0.860168	5.8914e-07
0.862178	5.85352e-07
0.864187	5.84971e-07
0.866197	5.8279e-07
0.868207	5.79209e-07
0.870216	5.78973e-07
0.872226	5.77709e-07
0.874236	5.73168e-07
0.876245	5.76706e-07
0.878255	5.87802e-07
0.880265	5.93998e-07
0.882274	5.86162e-07
0.884284	5.71826e-07
0.886293	5.66799e-07
0.888303	5.68913e-07
0.890313	5.66558e-07
0.892322	5.58487e-07
0.894332	5.48564e-07
0.896342	5.33768e-07
0.898351	5.20844e-07
0.900361	5.19287e-07
0.902371	5.15726e-07
0.90438	5.09274e-07
0.90639	5.08982e-07
0.9084	5.09231e-07
0.910409	5.00629e-07
0.912419	4.88738e-07
0.914429	4.78846e-07
0.916438	4.6273e-07
0.918448	4.47861e-07
0.920457	4.42991e-07
0.922467	4.38401e-07
0.924477	4.31133e-07
0.926486	4.21409e-07
0.928496	4.06811e-07
0.930506	3.88247e-07
0.932515	3.76366e-07
0.934525	3.68327e-07
0.936535	3.63625e-07
0.938544	3.64451e-07
0.940554	3.62005e-07
0.942564	3.53674e-07
0.944573	3.51711e-07
0.946583	3.50587e-07
0.948592	3.36662e-07
0.950602	3.1448e-07
0.952612	2.9759e-07
0.954621	2.86653e-07
0.956631	2.78299e-07
0.958641	2.71401e-07
0.96065	2.66938e-07
0.96266	2.6331e-07
0.96467	2.52703e-07
0.966679	2.4519e-07
0.968689	2.57946e-07
0.970699	2.7928e-07
0.972708	2.7957e-07
0.974718	2.64081e-07
0.976728	2.54892e-07
0.978737	2.57129e-07
0.980747	2.58138e-07
0.982756	2.56531e-07
0.984766	2.54297e-07
0.986776	2.45533e-07
0.988785	2.35543e-07
0.990795	2.33052e-07
0.992805	2.33601e-07
0.994814	2.2695e-07
0.996824	2.18107e-07
0.998834	2.16869e-07
1.00084	2.25153e-07
1.00285	2.31472e-07
1.00486	2.22723e-07
1.00687	2.03377e-07
1.00888	1.91678e-07
1.01089	1.92921e-07
1.0129	1.9628e-07
1.01491	2.01139e-07
1.01692	2.05311e-07
1.01893	2.08126e-07
1.02094	2.0717e-07
1.02295	1.98184e-07
1.02496	1.88977e-07
1.02697	1.86644e-07
1.02898	1.87717e-07
1.03099	1.89599e-07
1.033	1.95566e-07
1.03501	2.01376e-07
1.03702	1.97827e-07
1.03903	1.81848e-07
1.04104	1.66016e-07
1.04305	1.57161e-07
1.04506	1.43649e-07
1.04707	1.31764e-07
1.04907	1.2816e-07
1.05108	1.31725e-07
1.05309	1.39475e-07
1.0551	1.42275e-07
1.05711	1.34211e-07
1.05912	1.20226e-07
1.06113	1.09623e-07
1.06314	1.01887e-07
1.06515	8.8316e-08
1.06716	7.0333e-08
1.06917	4.87505e-08
1.07118	3.16327e-08
1.07319	2.32555e-08
1.0752	1.67219e-08
1.07721	1.99912e-08
1.07922	2.5674e-08
1.08123	2.70618e-08
1.08324	2.65338e-08
1.08525	1.84365e-08
1.08726	7.6277e-09
1.08927	-3.3663e-09
1.09128	-1.49814e-08
1.09329	-2.46478e-08
1.0953	-2.84139e-08
1.09731	-3.15211e-08
1.09932	-4.21968e-08
1.10133	-5.27618e-08
1.10334	-5.60336e-08
1.10534	-5.83724e-08
1.10735	-6.35038e-08
1.10936	-7.19945e-08
1.11137	-8.14694e-08
1.11338	-8.35388e-08
1.11539	-7.46994e-08
1.1174	-7.26638e-08
1.11941	-8.6558e-08
1.12142	-1.08185e-07
1.12343	-1.27038e-07
1.12544	-1.35436e-07
1.12745	-1.36383e-07
1.12946	-1.37866e-07
1.13147	-1.49314e-07
1.13348	-1.66945e-07
1.13549	-1.73635e-07
1.1375	-1.69054e-07
1.13951	-1.67993e-07
1.14152	-1.73135e-07
1.14353	-1.83658e-07
1.14554	-1.97119e-07
1.14755	-2.10014e-07
1.14956	-2.18732e-07
1.15157	-2.21692e-07
1.15358	-2.2897e-07
1.15559	-2.42418e-07
1.1576	-2.47767e-07
1.15961	-2.38208e-07
1.16161	-2.22578e-07
1.16362	-2.11933e-07
1.16563	-2.2264e-07
1.16764	-2.50578e-07
1.16965	-2.60052e-07
1.17166	-2.49494e-07
1.17367	-2.4533e-07
1.17568	-2.54725e-07
1.17769	-2.65139e-07
1.1797	-2.72465e-07
1.18171	-2.73018e-07
1.18372	-2.67427e-07
1.18573	-2.68223e-07
1.18774	-2.83198e-07
1.18975	-2.93146e-07
1.19176	-2.78198e-07
1.19377	-2.54504e-07
1.19578	-2.49376e-07
1.19779	-2.70558e-07
1.1998	-2.92358e-07
1.20181	-2.87902e-07
1.20382	-2.75204e-07
1.20583	-2.69726e-07
1.20784	-2.72258e-07
1.20985	-2.77515e-07
1.21186	-2.72203e-07
1.21387	-2.64285e-07
1.21588	-2.69061e-07
1.21788	-2.85496e-07
1.21989	-3.05812e-07
1.2219	-3.25465e-07
1.22391	-3.42448e-07
1.22592	-3.5647e-07
1.22793	-3.75095e-07
1.22994	-3.96917e-07
1.23195	-4.01009e-07
1.23396	-3.94559e-07
1.23597	-3.95731e-07
1.23798	-4.02273e-07
1.23999	-4.05987e-07
1.242	-4.03534e-07
1.24401	-3.97892e-07
1.24602	-3.96678e-07
1.24803	-4.01501e-07
1.25004	-4.10985e-07
1.25205	-4.17162e-07
1.25406	-4.15752e-07
1.25607	-4.16178e-07
1.25808	-4.20304e-07
1.26009	-4.28685e-07
1.2621	-4.43685e-07
1.26411	-4.53881e-07
1.26612	-4.61608e-07
1.26813	-4.70501e-07
1.27014	-4.75625e-07
1.27215	-4.7944e-07
1.27415	-4.83723e-07
1.27616	-4.80742e-07
1.27817	-4.7278e-07
1.28018	-4.78607e-07
1.28219	-5.01044e-07
1.2842	-5.27339e-07
1.28621	-5.44025e-07
1.28822	-5.41213e-07
1.29023	-5.27601e-07
1.29224	-5.3369e-07
1.29425	-5.62673e-07
1.29626	-5.88608e-07
1.29827	-5.97836e-07
1.30028	-5.8486e-07
1.30229	-5.7034e-07
1.3043	-5.80724e-07
1.30631	-6.03053e-07
1.30832	-6.1158e-07
1.31033	-6.09601e-07
1.31234	-6.04909e-07
1.31435	-6.00262e-07
1.31636	-6.02095e-07
1.31837	-6.17723e-07
1.32038	-6.35135e-07
1.32239	-6.41942e-07
1.3244	-6.43676e-07
1.32641	-6.608e-07
1.32842	-6.90353e-07
1.33042	-7.07998e-07
1.33243	-7.13955e-07
1.33444	-7.20123e-07
1.33645	-7.36013e-07
1.33846	-7.47984e-07
1.34047	-7.49538e-07
1.34248	-7.56121e-07
1.34449	-7.64077e-07
1.3465	-7.68961e-07
1.34851	-7.81731e-07
1.35052	-8.00464e-07
1.35253	-8.06558e-07
1.35454	-8.0223e-07
1.35655	-8.04509e-07
1.35856	-8.13664e-07
1.36057	-8.19937e-07
1.36258	-8.26591e-07
1.36459	-8.29062e-07
1.3666	-8.24887e-07
1.36861	-8.21654e-07
1.37062	-8.24793e-07
1.37263	-8.3077e-07
1.37464	-8.35843e-07
1.37665	-8.42087e-07
1.37866	-8.53719e-07
1.38067	-8.70787e-07
1.38268	-8.87019e-07
1.38469	-8.90941e-07
1.3867	-8.77852e-07
1.3887	-8.54817e-07
1.39071	-8.33558e-07
1.39272	-8.32319e-07
1.39473	-8.40313e-07
1.39674	-8.41815e-07
1.39875	-8.38871e-07
1.40076	-8.33707e-07
1.40277	-8.24479e-07
1.40478	-8.19273e-07
1.40679	-8.18299e-07
1.4088	-8.1229e-07
1.41081	-8.05732e-07
1.41282	-8.03748e-07
1.41483	-7.9518e-07
1.41684	-7.76762e-07
1.41885	-7.6175e-07
1.42086	-7.63937e-07
1.42287	-7.75876e-07
1.42488	-7.81571e-07
1.42689	-7.80379e-07
1.4289	-7.77693e-07
1.43091	-7.82408e-07
1.43292	-7.90157e-07
1.43493	-7.85839e-07
1.43694	-7.76506e-07
1.43895	-7.75839e-07
1.44096	-7.79864e-07
1.44297	-7.76599e-07
1.44497	-7.62111e-07
1.44698	-7.48919e-07
1.44899	-7.39774e-07
1.451	-7.32029e-07
1.45301	-7.2483e-07
1.45502	-7.14994e-07
1.45703	-7.07334e-07
1.45904	-7.10435e-07
1.46105	-7.1469e-07
1.46306	-7.10119e-07
1.46507	-6.97558e-07
1.46708	-6.85103e-07
1.46909	-6.80027e-07
1.4711	-6.73119e-07
1.47311	-6.64056e-07
1.47512	-6.63812e-07
1.47713	-6.67394e-07
1.47914	-6.59104e-07
1.48115	-6.45207e-07
1.48316	-6.33482e-07
1.48517	-6.21725e-07
1.48718	-6.07891e-07
1.48919	-5.92278e-07
1.4912	-5.77563e-07
1.49321	-5.63031e-07
1.49522	-5.55683e-07
1.49723	-5.56534e-07
1.49924	-5.56531e-07
1.50124	-5.55636e-07
1.50325	-5.54105e-07
1.50526	-5.51774e-07
1.50727	-5.5303e-07
1.50928	-5.60412e-07
1.51129	-5.63553e-07
1.5133	-5.56443e-07
1.51531	-5.5641e-07
1.51732	-5.68196e-07
1.51933	-5.77996e-07
1.52134	-5.71091e-07
1.52335	-5.49962e-07
1.52536	-5.36172e-07
1.52737	-5.30515e-07
1.52938	-5.32402e-07
1.53139	-5.45417e-07
1.5334	-5.61082e-07
1.53541	-5.59317e-07
1.53742	-5.43969e-07
1.53943	-5.35701e-07
1.54144	-5.32888e-07
1.54345	-5.2433e-07
1.54546	-5.13823e-07
1.54747	-5.03379e-07
1.54948	-4.95708e-07
1.55149	-4.98402e-07
1.5535	-5.05748e-07
1.55551	-5.07181e-07
1.55751	-5.09551e-07
1.55952	-5.15704e-07
1.56153	-5.1811e-07
1.56354	-5.19095e-07
1.56555	-5.21465e-07
1.56756	-5.18185e-07
1.56957	-5.09566e-07
1.57158	-5.03612e-07
1.57359	-5.04964e-07
1.5756	-5.04009e-07
1.57761	-4.98076e-07
1.57962	-4.99208e-07
1.58163	-5.0404e-07
1.58364	-5.11911e-07
1.58565	-5.22822e-07
1.58766	-5.24457e-07
1.58967	-5.19191e-07
1.59168	-5.25873e-07
1.59369	-5.47613e-07
1.5957	-5.72262e-07
1.59771	-5.88157e-07
1.59972	-5.94217e-07
1.60173	-6.01188e-07
1.60374	-6.14591e-07
1.60575	-6.31282e-07
1.60776	-6.42108e-07
1.60977	-6.44026e-07
1.61178	-6.39067e-07
1.61378	-6.31532e-07
1.61579	-6.26324e-07
1.6178	-6.19096e-07
1.61981	-6.10706e-07
1.62182	-6.06031e-07
1.62383	-5.98676e-07
1.62584	-5.86003e-07
1.62785	-5.80263e-07
1.62986	-5.84387e-07
1.63187	-5.88782e-07
1.63388	-5.92836e-07
1.63589	-6.00934e-07
1.6379	-6.08503e-07
1.63991	-6.12039e-07
1.64192	-6.18296e-07
1.64393	-6.24651e-07
1.64594	-6.23687e-07
1.64795	-6.23199e-07
1.64996	-6.29183e-07
1.65197	-6.31098e-07
1.65398	-6.24055e-07
1.65599	-6.28456e-07
1.658	-6.43936e-07
1.66001	-6.4503e-07
1.66202	-6.34434e-07
1.66403	-6.32893e-07
1.66604	-6.45839e-07
1.66805	-6.62958e-07
1.67005	-6.75342e-07
1.67206	-6.8099e-07
1.67407	-6.84179e-07
1.67608	-6.89626e-07
1.67809	-6.99266e-07
1.6801	-7.1061e-07
1.68211	-7.14021e-07
1.68412	-7.12421e-07
1.68613	-7.19886e-07
1.68814	-7.37345e-07
1.69015	-7.50321e-07
1.69216	-7.55162e-07
1.69417	-7.59135e-07
1.69618	-7.6906e-07
1.69819	-7.84532e-07
1.7002	-8.0115e-07
1.70221	-8.05292e-07
1.70422	-7.95105e-07
1.70623	-7.8764e-07
1.70824	-7.88844e-07
1.71025	-7.90519e-07
1.71226	-7.88478e-07
1.71427	-7.83325e-07
1.71628	-7.73031e-07
1.71829	-7.6659e-07
1.7203	-7.68761e-07
1.72231	-7.70686e-07
1.72432	-7.6707e-07
1.72632	-7.57664e-07
1.72833	-7.44501e-07
1.73034	-7.317e-07
1.73235	-7.18305e-07
1.73436	-7.03882e-07
1.73637	-6.94111e-07
1.73838	-6.85141e-07
1.74039	-6.78471e-07
1.7424	-6.83559e-07
1.74441	-6.98252e-07
1.74642	-7.11322e-07
1.74843	-7.13677e-07
1.75044	-7.08811e-07
1.75245	-7.08985e-07
1.75446	-7.13935e-07
1.75647	-7.20469e-07
1.75848	-7.30725e-07
1.76049	-7.34453e-07
1.7625	-7.25828e-07
1.76451	-7.11568e-07
1.76652	-6.99435e-07
1.76853	-6.90942e-07
1.77054	-6.91039e-07
1.77255	-7.00062e-07
1.77456	-7.05588e-07
1.77657	-7.0201e-07
1.77858	-6.92395e-07
1.78059	-6.85544e-07
1.7826	-6.86924e-07
1.7846	-6.91548e-07
1.78661	-6.94747e-07
1.78862	-6.93636e-07
1.79063	-6.89315e-07
1.79264	-6.98375e-07
1.79465	-7.1952e-07
1.79666	-7.34331e-07
1.79867	-7.32149e-07
1.80068	-7.17716e-07
1.80269	-7.0502e-07
1.8047	-7.02337e-07
1.80671	-7.04715e-07
1.80872	-7.0159e-07
1.81073	-6.93803e-07
1.81274	-6.90704e-07
1.81475	-7.0031e-07
1.81676	-7.14227e-07
1.81877	-7.23898e-07
1.82078	-7.22491e-07
1.82279	-7.12067e-07
1.8248	-7.0595e-07
1.82681	-7.12533e-07
1.82882	-7.24102e-07
1.83083	-7.27059e-07
1.83284	-7.25662e-07
1.83485	-7.28469e-07
1.83686	-7.29328e-07
1.83887	-7.28372e-07
1.84087	-7.32038e-07
1.84288	-7.35894e-07
1.84489	-7.3655e-07
1.8469	-7.42598e-07
1.84891	-7.51954e-07
1.85092	-7.4739e-07
1.85293	-7.33897e-07
1.85494	-7.328e-07
1.85695	-7.46685e-07
1.85896	-7.60003e-07
1.86097	-7.63731e-07
1.86298	-7.62051e-07
1.86499	-7.59505e-07
1.867	-7.56729e-07
1.86901	-7.56075e-07
1.87102	-7.64032e-07
1.87303	-7.71485e-07
1.87504	-7.72365e-07
1.87705	-7.7455e-07
1.87906	-7.79905e-07
1.88107	-7.81537e-07
1.88308	-7.71563e-07
1.88509	-7.59459e-07
1.8871	-7.56337e-07
1.88911	-7.56863e-07
1.89112	-7.5673e-07
1.89313	-7.55147e-07
1.89514	-7.4878e-07
1.89714	-7.44716e-07
1.89915	-7.50725e-07
1.90116	-7.67175e-07
1.90317	-7.8206e-07
1.90518	-7.82614e-07
1.90719	-7.72674e-07
1.9092	-7.62587e-07
1.91121	-7.63365e-07
1.91322	-7.78141e-07
1.91523	-7.87953e-07
1.91724	-7.77982e-07
1.91925	-7.65529e-07
1.92126	-7.67241e-07
[truncated: 6,194 more rows]

## Sheet: Fig4b
P1 1ML-WSe2			P2 Bulk-WSe2			P3 SiO2 (substrate)
x-axis (ps)	y-axis		x-axis (ps)	y-axis		x-axis (ps)	y-axis
-2.092	9.73863e-07		-2.092	-8.10026e-07		-2.092	-3.32928e-07
-2.08999	9.59716e-07		-2.08999	-7.55509e-07		-2.08999	-3.37425e-07
-2.08798	9.46351e-07		-2.08798	-6.85275e-07		-2.08798	-3.48818e-07
-2.08597	9.38912e-07		-2.08597	-6.93397e-07		-2.08597	-3.56305e-07
-2.08396	9.3183e-07		-2.08396	-7.29083e-07		-2.08396	-3.45936e-07
-2.08195	9.43166e-07		-2.08195	-7.03337e-07		-2.08195	-3.25956e-07
-2.07994	9.59984e-07		-2.07994	-6.43882e-07		-2.07994	-3.16178e-07
-2.07793	9.50095e-07		-2.07793	-5.95113e-07		-2.07793	-3.16261e-07
-2.07592	9.36798e-07		-2.07592	-6.00846e-07		-2.07592	-3.01629e-07
-2.07391	9.281e-07		-2.07391	-6.59294e-07		-2.07391	-2.82851e-07
-2.0719	9.26609e-07		-2.0719	-6.94162e-07		-2.0719	-2.81881e-07
-2.06989	9.25291e-07		-2.06989	-6.856e-07		-2.06989	-2.90713e-07
-2.06788	9.0924e-07		-2.06788	-6.74646e-07		-2.06788	-3.0357e-07
-2.06587	8.89158e-07		-2.06587	-7.31448e-07		-2.06587	-3.10989e-07
-2.06386	8.76309e-07		-2.06386	-8.29606e-07		-2.06386	-3.12028e-07
-2.06186	8.68166e-07		-2.06186	-8.65035e-07		-2.06186	-3.18024e-07
-2.05985	8.71716e-07		-2.05985	-8.21493e-07		-2.05985	-3.26413e-07
-2.05784	8.74448e-07		-2.05784	-8.05858e-07		-2.05784	-3.2853e-07
-2.05583	8.66084e-07		-2.05583	-8.28719e-07		-2.05583	-3.24643e-07
-2.05382	8.67489e-07		-2.05382	-8.43724e-07		-2.05382	-3.12461e-07
-2.05181	8.88081e-07		-2.05181	-8.25136e-07		-2.05181	-3.05129e-07
-2.0498	8.88972e-07		-2.0498	-7.53853e-07		-2.0498	-3.04237e-07
-2.04779	8.5479e-07		-2.04779	-7.05683e-07		-2.04779	-2.96146e-07
-2.04578	8.19196e-07		-2.04578	-7.5232e-07		-2.04578	-2.81577e-07
-2.04377	8.05494e-07		-2.04377	-8.24128e-07		-2.04377	-2.71749e-07
-2.04176	7.90609e-07		-2.04176	-8.24693e-07		-2.04176	-2.81244e-07
-2.03975	7.53217e-07		-2.03975	-7.90671e-07		-2.03975	-2.98016e-07
-2.03774	7.15893e-07		-2.03774	-7.73927e-07		-2.03774	-3.08295e-07
-2.03573	7.01352e-07		-2.03573	-7.98487e-07		-2.03573	-3.10418e-07
-2.03372	7.07204e-07		-2.03372	-8.37734e-07		-2.03372	-3.09459e-07
-2.03171	7.25432e-07		-2.03171	-8.2771e-07		-2.03171	-3.09353e-07
-2.0297	7.20076e-07		-2.0297	-7.83961e-07		-2.0297	-3.08948e-07
-2.02769	6.94246e-07		-2.02769	-8.00999e-07		-2.02769	-3.0281e-07
-2.02568	6.87964e-07		-2.02568	-8.77046e-07		-2.02568	-2.91848e-07
-2.02367	7.03276e-07		-2.02367	-9.17081e-07		-2.02367	-2.8427e-07
-2.02166	6.98941e-07		-2.02166	-8.87328e-07		-2.02166	-2.81904e-07
-2.01965	6.69813e-07		-2.01965	-8.45688e-07		-2.01965	-2.83952e-07
-2.01764	6.41911e-07		-2.01764	-8.50535e-07		-2.01764	-2.87371e-07
-2.01563	6.38901e-07		-2.01563	-8.87438e-07		-2.01563	-2.88722e-07
-2.01362	6.55469e-07		-2.01362	-8.97802e-07		-2.01362	-2.96296e-07
-2.01161	6.69767e-07		-2.01161	-8.50895e-07		-2.01161	-3.04241e-07
-2.0096	6.58352e-07		-2.0096	-7.9792e-07		-2.0096	-2.99383e-07
-2.00759	6.28545e-07		-2.00759	-7.91556e-07		-2.00759	-2.85641e-07
-2.00559	6.26282e-07		-2.00559	-8.25168e-07		-2.00559	-2.69475e-07
-2.00358	6.51571e-07		-2.00358	-8.41428e-07		-2.00358	-2.57732e-07
-2.00157	6.54911e-07		-2.00157	-8.12021e-07		-2.00157	-2.5421e-07
-1.99956	6.42266e-07		-1.99956	-7.81324e-07		-1.99956	-2.44374e-07
-1.99755	6.30269e-07		-1.99755	-8.20474e-07		-1.99755	-2.35662e-07
-1.99554	6.18792e-07		-1.99554	-8.8267e-07		-1.99554	-2.42245e-07
-1.99353	6.21845e-07		-1.99353	-8.94217e-07		-1.99353	-2.51703e-07
-1.99152	6.27567e-07		-1.99152	-8.8473e-07		-1.99152	-2.53755e-07
-1.98951	6.12642e-07		-1.98951	-8.68488e-07		-1.98951	-2.50249e-07
-1.9875	5.92949e-07		-1.9875	-8.67723e-07		-1.9875	-2.31814e-07
-1.98549	6.01068e-07		-1.98549	-9.13799e-07		-1.98549	-2.16719e-07
-1.98348	5.95501e-07		-1.98348	-9.26548e-07		-1.98348	-2.30144e-07
-1.98147	5.7739e-07		-1.98147	-8.79419e-07		-1.98147	-2.52138e-07
-1.97946	5.81726e-07		-1.97946	-8.58051e-07		-1.97946	-2.55782e-07
-1.97745	5.89169e-07		-1.97745	-8.6178e-07		-1.97745	-2.52832e-07
-1.97544	5.99095e-07		-1.97544	-8.53246e-07		-1.97544	-2.47849e-07
-1.97343	5.97464e-07		-1.97343	-8.4777e-07		-1.97343	-2.47067e-07
-1.97142	5.4769e-07		-1.97142	-8.03887e-07		-1.97142	-2.52725e-07
-1.96941	4.98022e-07		-1.96941	-7.48312e-07		-1.96941	-2.51999e-07
-1.9674	4.92058e-07		-1.9674	-8.0394e-07		-1.9674	-2.47874e-07
-1.96539	4.75332e-07		-1.96539	-8.55196e-07		-1.96539	-2.52179e-07
-1.96338	4.53212e-07		-1.96338	-8.09712e-07		-1.96338	-2.585e-07
-1.96137	4.58107e-07		-1.96137	-7.94913e-07		-1.96137	-2.57352e-07
-1.95936	4.50431e-07		-1.95936	-8.27545e-07		-1.95936	-2.58428e-07
-1.95735	4.34029e-07		-1.95735	-8.58613e-07		-1.95735	-2.67974e-07
-1.95534	4.39769e-07		-1.95534	-9.05204e-07		-1.95534	-2.77975e-07
-1.95333	4.30511e-07		-1.95333	-9.16075e-07		-1.95333	-2.80968e-07
-1.95132	4.03149e-07		-1.95132	-9.01043e-07		-1.95132	-2.83277e-07
-1.94932	4.01196e-07		-1.94932	-9.45735e-07		-1.94932	-2.81316e-07
-1.94731	3.93312e-07		-1.94731	-9.79281e-07		-1.94731	-2.80999e-07
-1.9453	3.52147e-07		-1.9453	-9.54782e-07		-1.9453	-2.88238e-07
-1.94329	3.28314e-07		-1.94329	-9.45993e-07		-1.94329	-2.85147e-07
-1.94128	3.23031e-07		-1.94128	-9.71877e-07		-1.94128	-2.75538e-07
-1.93927	3.08248e-07		-1.93927	-1.00767e-06		-1.93927	-2.82499e-07
-1.93726	3.1044e-07		-1.93726	-1.06152e-06		-1.93726	-2.90612e-07
-1.93525	3.23375e-07		-1.93525	-1.08205e-06		-1.93525	-2.91135e-07
-1.93324	3.23981e-07		-1.93324	-1.05695e-06		-1.93324	-2.91322e-07
-1.93123	3.27463e-07		-1.93123	-1.07294e-06		-1.93123	-2.86534e-07
-1.92922	3.11706e-07		-1.92922	-1.09826e-06		-1.92922	-2.8825e-07
-1.92721	2.74611e-07		-1.92721	-1.0573e-06		-1.92721	-2.95567e-07
-1.9252	2.59226e-07		-1.9252	-9.86476e-07		-1.9252	-2.91662e-07
-1.92319	2.60433e-07		-1.92319	-9.53839e-07		-1.92319	-2.82196e-07
-1.92118	2.53373e-07		-1.92118	-9.44447e-07		-1.92118	-2.83618e-07
-1.91917	2.56451e-07		-1.91917	-9.33117e-07		-1.91917	-2.92858e-07
-1.91716	2.62559e-07		-1.91716	-9.0139e-07		-1.91716	-2.93562e-07
-1.91515	2.50212e-07		-1.91515	-8.65939e-07		-1.91515	-2.92685e-07
-1.91314	2.27952e-07		-1.91314	-8.76029e-07		-1.91314	-2.95386e-07
-1.91113	2.04929e-07		-1.91113	-9.33899e-07		-1.91113	-2.92633e-07
-1.90912	1.71087e-07		-1.90912	-9.38408e-07		-1.90912	-3.00016e-07
-1.90711	1.38696e-07		-1.90711	-8.9449e-07		-1.90711	-3.16381e-07
-1.9051	1.32366e-07		-1.9051	-8.91444e-07		-1.9051	-3.19439e-07
-1.90309	1.27308e-07		-1.90309	-8.7931e-07		-1.90309	-3.13856e-07
-1.90108	1.09102e-07		-1.90108	-8.49461e-07		-1.90108	-3.14295e-07
-1.89907	8.14156e-08		-1.89907	-8.25321e-07		-1.89907	-3.18849e-07
-1.89706	5.32707e-08		-1.89706	-7.53161e-07		-1.89706	-3.2109e-07
-1.89505	3.08711e-08		-1.89505	-7.01088e-07		-1.89505	-3.21864e-07
-1.89305	1.40489e-08		-1.89305	-7.34531e-07		-1.89305	-3.23226e-07
-1.89104	8.88067e-09		-1.89104	-7.47986e-07		-1.89104	-3.23502e-07
-1.88903	8.73213e-09		-1.88903	-7.45812e-07		-1.88903	-3.24134e-07
-1.88702	-1.10407e-08		-1.88702	-7.88793e-07		-1.88702	-3.28102e-07
-1.88501	-4.00438e-08		-1.88501	-8.1913e-07		-1.88501	-3.32294e-07
-1.883	-7.17009e-08		-1.883	-8.51313e-07		-1.883	-3.31443e-07
-1.88099	-1.0133e-07		-1.88099	-8.87448e-07		-1.88099	-3.34453e-07
-1.87898	-9.91942e-08		-1.87898	-8.71308e-07		-1.87898	-3.38034e-07
-1.87697	-7.82173e-08		-1.87697	-8.47067e-07		-1.87697	-3.35489e-07
-1.87496	-6.6841e-08		-1.87496	-8.5743e-07		-1.87496	-3.39425e-07
-1.87295	-5.93971e-08		-1.87295	-8.67705e-07		-1.87295	-3.4606e-07
-1.87094	-5.35833e-08		-1.87094	-8.42549e-07		-1.87094	-3.42045e-07
-1.86893	-5.53464e-08		-1.86893	-7.91937e-07		-1.86893	-3.33797e-07
-1.86692	-5.51875e-08		-1.86692	-7.83562e-07		-1.86692	-3.32831e-07
-1.86491	-5.99786e-08		-1.86491	-8.08415e-07		-1.86491	-3.34683e-07
-1.8629	-8.34706e-08		-1.8629	-8.23081e-07		-1.8629	-3.43797e-07
-1.86089	-1.09388e-07		-1.86089	-8.0499e-07		-1.86089	-3.57528e-07
-1.85888	-1.20008e-07		-1.85888	-7.52627e-07		-1.85888	-3.54113e-07
-1.85687	-1.14457e-07		-1.85687	-7.39919e-07		-1.85687	-3.42664e-07
-1.85486	-1.09126e-07		-1.85486	-8.27085e-07		-1.85486	-3.4225e-07
-1.85285	-1.10108e-07		-1.85285	-8.85853e-07		-1.85285	-3.46515e-07
-1.85084	-1.21881e-07		-1.85084	-8.76719e-07		-1.85084	-3.5581e-07
-1.84883	-1.29589e-07		-1.84883	-8.24193e-07		-1.84883	-3.67813e-07
-1.84682	-1.1605e-07		-1.84682	-7.8017e-07		-1.84682	-3.63777e-07
-1.84481	-1.03667e-07		-1.84481	-8.01948e-07		-1.84481	-3.52173e-07
-1.8428	-1.14992e-07		-1.8428	-8.4308e-07		-1.8428	-3.54019e-07
-1.84079	-1.33401e-07		-1.84079	-8.21659e-07		-1.84079	-3.63697e-07
-1.83878	-1.43411e-07		-1.83878	-7.57402e-07		-1.83878	-3.67312e-07
-1.83678	-1.30069e-07		-1.83678	-7.39303e-07		-1.83678	-3.6444e-07
-1.83477	-1.07796e-07		-1.83477	-7.93558e-07		-1.83477	-3.588e-07
-1.83276	-1.04078e-07		-1.83276	-8.37667e-07		-1.83276	-3.58803e-07
-1.83075	-1.06777e-07		-1.83075	-8.33953e-07		-1.83075	-3.69352e-07
-1.82874	-1.0146e-07		-1.82874	-8.42717e-07		-1.82874	-3.74307e-07
-1.82673	-1.07014e-07		-1.82673	-8.6228e-07		-1.82673	-3.6552e-07
-1.82472	-1.316e-07		-1.82472	-8.75041e-07		-1.82472	-3.51887e-07
-1.82271	-1.55291e-07		-1.82271	-8.8337e-07		-1.82271	-3.40847e-07
-1.8207	-1.62698e-07		-1.8207	-8.47384e-07		-1.8207	-3.33617e-07
-1.81869	-1.50542e-07		-1.81869	-7.87725e-07		-1.81869	-3.3369e-07
-1.81668	-1.32142e-07		-1.81668	-8.16986e-07		-1.81668	-3.39033e-07
-1.81467	-1.29486e-07		-1.81467	-8.51217e-07		-1.81467	-3.41546e-07
-1.81266	-1.38139e-07		-1.81266	-8.19329e-07		-1.81266	-3.52449e-07
-1.81065	-1.38888e-07		-1.81065	-8.04808e-07		-1.81065	-3.60018e-07
-1.80864	-1.25829e-07		-1.80864	-8.12514e-07		-1.80864	-3.5079e-07
-1.80663	-1.16614e-07		-1.80663	-8.08621e-07		-1.80663	-3.45061e-07
-1.80462	-1.20478e-07		-1.80462	-8.57049e-07		-1.80462	-3.53289e-07
-1.80261	-1.21506e-07		-1.80261	-9.07455e-07		-1.80261	-3.68921e-07
-1.8006	-1.1176e-07		-1.8006	-8.89698e-07		-1.8006	-3.82697e-07
-1.79859	-9.48573e-08		-1.79859	-8.81513e-07		-1.79859	-3.83272e-07
-1.79658	-8.69832e-08		-1.79658	-9.13672e-07		-1.79658	-3.68478e-07
-1.79457	-9.99513e-08		-1.79457	-9.21858e-07		-1.79457	-3.56557e-07
-1.79256	-1.29877e-07		-1.79256	-9.1822e-07		-1.79256	-3.57824e-07
-1.79055	-1.41876e-07		-1.79055	-9.29838e-07		-1.79055	-3.67962e-07
-1.78854	-1.34178e-07		-1.78854	-9.1752e-07		-1.78854	-3.69937e-07
-1.78653	-1.32711e-07		-1.78653	-8.95926e-07		-1.78653	-3.68078e-07
-1.78452	-1.38907e-07		-1.78452	-9.30308e-07		-1.78452	-3.69795e-07
-1.78251	-1.41819e-07		-1.78251	-9.88055e-07		-1.78251	-3.81576e-07
-1.78051	-1.46407e-07		-1.78051	-1.012e-06		-1.78051	-4.06053e-07
-1.7785	-1.50815e-07		-1.7785	-1.01611e-06		-1.7785	-4.26717e-07
-1.77649	-1.63351e-07		-1.77649	-1.03284e-06		-1.77649	-4.33421e-07
-1.77448	-1.9008e-07		-1.77448	-1.02401e-06		-1.77448	-4.37083e-07
-1.77247	-2.12215e-07		-1.77247	-1.00243e-06		-1.77247	-4.34156e-07
-1.77046	-2.20229e-07		-1.77046	-1.0052e-06		-1.77046	-4.33399e-07
-1.76845	-2.21783e-07		-1.76845	-9.93642e-07		-1.76845	-4.37599e-07
-1.76644	-2.22022e-07		-1.76644	-9.98982e-07		-1.76644	-4.32164e-07
-1.76443	-2.30776e-07		-1.76443	-1.04053e-06		-1.76443	-4.29039e-07
-1.76242	-2.50942e-07		-1.76242	-1.04232e-06		-1.76242	-4.44291e-07
-1.76041	-2.68041e-07		-1.76041	-1.02032e-06		-1.76041	-4.62261e-07
-1.7584	-2.76153e-07		-1.7584	-1.03675e-06		-1.7584	-4.72753e-07
-1.75639	-2.84964e-07		-1.75639	-1.05617e-06		-1.75639	-4.80134e-07
-1.75438	-2.65177e-07		-1.75438	-1.07985e-06		-1.75438	-4.78292e-07
-1.75237	-2.27791e-07		-1.75237	-1.10132e-06		-1.75237	-4.76812e-07
-1.75036	-2.24167e-07		-1.75036	-1.09639e-06		-1.75036	-4.74483e-07
-1.74835	-2.49044e-07		-1.74835	-1.10396e-06		-1.74835	-4.65963e-07
-1.74634	-2.69033e-07		-1.74634	-1.13379e-06		-1.74634	-4.6646e-07
-1.74433	-2.68812e-07		-1.74433	-1.14392e-06		-1.74433	-4.73322e-07
-1.74232	-2.55666e-07		-1.74232	-1.13301e-06		-1.74232	-4.79328e-07
-1.74031	-2.542e-07		-1.74031	-1.12983e-06		-1.74031	-4.88876e-07
-1.7383	-2.60362e-07		-1.7383	-1.15558e-06		-1.7383	-4.94768e-07
-1.73629	-2.7672e-07		-1.73629	-1.17473e-06		-1.73629	-5.01229e-07
-1.73428	-2.95714e-07		-1.73428	-1.13331e-06		-1.73428	-5.18838e-07
-1.73227	-3.00137e-07		-1.73227	-1.09427e-06		-1.73227	-5.32155e-07
-1.73026	-3.06025e-07		-1.73026	-1.10746e-06		-1.73026	-5.34433e-07
-1.72825	-3.30153e-07		-1.72825	-1.14513e-06		-1.72825	-5.36529e-07
-1.72624	-3.37133e-07		-1.72624	-1.18109e-06		-1.72624	-5.36139e-07
-1.72424	-3.30563e-07		-1.72424	-1.19685e-06		-1.72424	-5.38949e-07
-1.72223	-3.32354e-07		-1.72223	-1.16375e-06		-1.72223	-5.42064e-07
-1.72022	-3.30074e-07		-1.72022	-1.12238e-06		-1.72022	-5.34321e-07
-1.71821	-3.36663e-07		-1.71821	-1.13364e-06		-1.71821	-5.24081e-07
-1.7162	-3.45819e-07		-1.7162	-1.15379e-06		-1.7162	-5.23567e-07
-1.71419	-3.25367e-07		-1.71419	-1.13527e-06		-1.71419	-5.35296e-07
-1.71218	-2.89805e-07		-1.71218	-1.12007e-06		-1.71218	-5.47684e-07
-1.71017	-2.66639e-07		-1.71017	-1.10652e-06		-1.71017	-5.5283e-07
-1.70816	-2.68196e-07		-1.70816	-1.06987e-06		-1.70816	-5.55297e-07
-1.70615	-3.01247e-07		-1.70615	-1.0296e-06		-1.70615	-5.59867e-07
-1.70414	-3.42264e-07		-1.70414	-1.01561e-06		-1.70414	-5.70607e-07
-1.70213	-3.4084e-07		-1.70213	-1.01203e-06		-1.70213	-5.74933e-07
-1.70012	-2.94315e-07		-1.70012	-1.02919e-06		-1.70012	-5.69556e-07
-1.69811	-2.63692e-07		-1.69811	-1.07473e-06		-1.69811	-5.73405e-07
-1.6961	-2.62203e-07		-1.6961	-1.10698e-06		-1.6961	-5.84377e-07
-1.69409	-2.61689e-07		-1.69409	-1.1234e-06		-1.69409	-5.95335e-07
-1.69208	-2.5279e-07		-1.69208	-1.13446e-06		-1.69208	-6.04268e-07
-1.69007	-2.33503e-07		-1.69007	-1.10689e-06		-1.69007	-5.98049e-07
-1.68806	-2.23372e-07		-1.68806	-1.09279e-06		-1.68806	-5.82641e-07
-1.68605	-2.61091e-07		-1.68605	-1.12734e-06		-1.68605	-5.83374e-07
-1.68404	-3.08919e-07		-1.68404	-1.14182e-06		-1.68404	-5.91496e-07
-1.68203	-2.96296e-07		-1.68203	-1.13897e-06		-1.68203	-5.95759e-07
-1.68002	-2.53553e-07		-1.68002	-1.16733e-06		-1.68002	-5.94584e-07
-1.67801	-2.47016e-07		-1.67801	-1.17883e-06		-1.67801	-5.90648e-07
-1.676	-2.63253e-07		-1.676	-1.14175e-06		-1.676	-5.95153e-07
-1.67399	-2.68138e-07		-1.67399	-1.10291e-06		-1.67399	-6.05692e-07
-1.67198	-2.65307e-07		-1.67198	-1.04478e-06		-1.67198	-6.05093e-07
-1.66997	-2.45082e-07		-1.66997	-9.69908e-07		-1.66997	-5.93179e-07
-1.66796	-2.31441e-07		-1.66796	-9.61938e-07		-1.66796	-5.91485e-07
-1.66596	-2.63172e-07		-1.66596	-9.76241e-07		-1.66596	-6.02796e-07
-1.66395	-2.8751e-07		-1.66395	-9.74387e-07		-1.66395	-6.12175e-07
-1.66194	-2.62809e-07		-1.66194	-1.00641e-06		-1.66194	-6.16515e-07
-1.65993	-2.54963e-07		-1.65993	-1.01338e-06		-1.65993	-6.17777e-07
-1.65792	-2.7962e-07		-1.65792	-9.65495e-07		-1.65792	-6.15104e-07
-1.65591	-3.04879e-07		-1.65591	-9.26089e-07		-1.65591	-6.11006e-07
-1.6539	-3.31192e-07		-1.6539	-9.254e-07		-1.6539	-6.10192e-07
-1.65189	-3.30412e-07		-1.65189	-9.18972e-07		-1.65189	-6.05171e-07
-1.64988	-3.03631e-07		-1.64988	-8.62436e-07		-1.64988	-6.04006e-07
-1.64787	-3.11366e-07		-1.64787	-7.84947e-07		-1.64787	-6.16969e-07
-1.64586	-3.31676e-07		-1.64586	-7.55495e-07		-1.64586	-6.27171e-07
-1.64385	-3.2756e-07		-1.64385	-7.81516e-07		-1.64385	-6.24621e-07
-1.64184	-3.19518e-07		-1.64184	-8.27656e-07		-1.64184	-6.13747e-07
-1.63983	-3.25212e-07		-1.63983	-8.44184e-07		-1.63983	-6.07962e-07
-1.63782	-3.40395e-07		-1.63782	-7.90693e-07		-1.63782	-6.16753e-07
-1.63581	-3.60318e-07		-1.63581	-6.79065e-07		-1.63581	-6.34973e-07
-1.6338	-3.52875e-07		-1.6338	-6.35741e-07		-1.6338	-6.33992e-07
-1.63179	-3.08986e-07		-1.63179	-6.72541e-07		-1.63179	-6.2283e-07
-1.62978	-2.80655e-07		-1.62978	-7.04852e-07		-1.62978	-6.26669e-07
-1.62777	-2.93858e-07		-1.62777	-6.85627e-07		-1.62777	-6.32545e-07
-1.62576	-3.01997e-07		-1.62576	-6.56408e-07		-1.62576	-6.29183e-07
-1.62375	-2.81965e-07		-1.62375	-6.51634e-07		-1.62375	-6.23995e-07
-1.62174	-2.56974e-07		-1.62174	-6.94586e-07		-1.62174	-6.10392e-07
-1.61973	-2.46772e-07		-1.61973	-7.05665e-07		-1.61973	-6.02081e-07
-1.61772	-2.69401e-07		-1.61772	-6.32086e-07		-1.61772	-6.07534e-07
-1.61571	-3.07669e-07		-1.61571	-5.84102e-07		-1.61571	-6.01468e-07
-1.6137	-3.06888e-07		-1.6137	-6.46968e-07		-1.6137	-5.80551e-07
-1.61169	-2.90176e-07		-1.61169	-6.98554e-07		-1.61169	-5.68864e-07
-1.60969	-3.16036e-07		-1.60969	-6.7212e-07		-1.60969	-5.7067e-07
-1.60768	-3.61776e-07		-1.60768	-6.07945e-07		-1.60768	-5.70518e-07
-1.60567	-3.88287e-07		-1.60567	-5.27327e-07		-1.60567	-5.66967e-07
-1.60366	-3.89505e-07		-1.60366	-4.88625e-07		-1.60366	-5.5984e-07
-1.60165	-3.66459e-07		-1.60165	-5.59812e-07		-1.60165	-5.42349e-07
-1.59964	-3.55644e-07		-1.59964	-5.94293e-07		-1.59964	-5.37157e-07
-1.59763	-3.73307e-07		-1.59763	-5.35468e-07		-1.59763	-5.47003e-07
-1.59562	-3.84475e-07		-1.59562	-5.26665e-07		-1.59562	-5.38558e-07
-1.59361	-3.67773e-07		-1.59361	-5.64382e-07		-1.59361	-5.21927e-07
-1.5916	-3.57996e-07		-1.5916	-5.55667e-07		-1.5916	-5.18925e-07
-1.58959	-3.79216e-07		-1.58959	-5.24335e-07		-1.58959	-5.22152e-07
-1.58758	-4.0685e-07		-1.58758	-5.08011e-07		-1.58758	-5.26525e-07
-1.58557	-4.27678e-07		-1.58557	-5.16714e-07		-1.58557	-5.23675e-07
-1.58356	-4.34787e-07		-1.58356	-5.95674e-07		-1.58356	-5.05127e-07
-1.58155	-4.21402e-07		-1.58155	-6.66671e-07		-1.58155	-5.0551e-07
-1.57954	-4.02136e-07		-1.57954	-6.47072e-07		-1.57954	-5.2634e-07
-1.57753	-3.85802e-07		-1.57753	-6.08299e-07		-1.57753	-5.33413e-07
-1.57552	-3.71863e-07		-1.57552	-6.17071e-07		-1.57552	-5.32754e-07
-1.57351	-3.68114e-07		-1.57351	-6.07728e-07		-1.57351	-5.41154e-07
-1.5715	-3.71569e-07		-1.5715	-5.95721e-07		-1.5715	-5.46194e-07
-1.56949	-3.72151e-07		-1.56949	-6.19706e-07		-1.56949	-5.547e-07
-1.56748	-3.80349e-07		-1.56748	-6.34234e-07		-1.56748	-5.60847e-07
-1.56547	-3.89056e-07		-1.56547	-6.62521e-07		-1.56547	-5.52774e-07
-1.56346	-3.79746e-07		-1.56346	-7.46789e-07		-1.56346	-5.4788e-07
-1.56145	-3.81643e-07		-1.56145	-7.93513e-07		-1.56145	-5.57436e-07
-1.55944	-4.07203e-07		-1.55944	-7.75163e-07		-1.55944	-5.6136e-07
-1.55743	-4.18503e-07		-1.55743	-7.85697e-07		-1.55743	-5.58484e-07
-1.55542	-4.04148e-07		-1.55542	-8.3781e-07		-1.55542	-5.52123e-07
-1.55342	-3.95516e-07		-1.55342	-8.49965e-07		-1.55342	-5.44618e-07
-1.55141	-3.97607e-07		-1.55141	-8.36398e-07		-1.55141	-5.40583e-07
-1.5494	-4.11545e-07		-1.5494	-8.08414e-07		-1.5494	-5.39656e-07
-1.54739	-4.27408e-07		-1.54739	-7.82485e-07		-1.54739	-5.32973e-07
-1.54538	-4.3036e-07		-1.54538	-8.24814e-07		-1.54538	-5.21667e-07
-1.54337	-4.34815e-07		-1.54337	-9.04327e-07		-1.54337	-5.14882e-07
-1.54136	-4.78575e-07		-1.54136	-9.08413e-07		-1.54136	-5.18045e-07
-1.53935	-5.20423e-07		-1.53935	-8.72296e-07		-1.53935	-5.23418e-07
-1.53734	-5.30283e-07		-1.53734	-8.6118e-07		-1.53734	-5.26447e-07
-1.53533	-5.49243e-07		-1.53533	-8.81589e-07		-1.53533	-5.22261e-07
-1.53332	-5.79533e-07		-1.53332	-9.03438e-07		-1.53332	-5.17441e-07
-1.53131	-6.02335e-07		-1.53131	-9.02716e-07		-1.53131	-5.1448e-07
-1.5293	-6.12483e-07		-1.5293	-8.81178e-07		-1.5293	-5.08972e-07
-1.52729	-6.07134e-07		-1.52729	-8.86336e-07		-1.52729	-5.01359e-07
-1.52528	-6.02275e-07		-1.52528	-9.23273e-07		-1.52528	-4.99586e-07
-1.52327	-6.19317e-07		-1.52327	-9.49577e-07		-1.52327	-5.08023e-07
-1.52126	-6.43996e-07		-1.52126	-9.20934e-07		-1.52126	-5.27339e-07
-1.51925	-6.48266e-07		-1.51925	-9.03918e-07		-1.51925	-5.44391e-07
-1.51724	-6.45063e-07		-1.51724	-9.3013e-07		-1.51724	-5.47811e-07
-1.51523	-6.46606e-07		-1.51523	-9.62468e-07		-1.51523	-5.39691e-07
-1.51322	-6.46512e-07		-1.51322	-9.74459e-07		-1.51322	-5.34098e-07
-1.51121	-6.55579e-07		-1.51121	-9.69738e-07		-1.51121	-5.3163e-07
-1.5092	-6.62621e-07		-1.5092	-9.50366e-07		-1.5092	-5.20863e-07
-1.50719	-6.43683e-07		-1.50719	-9.34519e-07		-1.50719	-5.10476e-07
-1.50518	-6.29329e-07		-1.50518	-9.65291e-07		-1.50518	-5.15989e-07
-1.50317	-6.41536e-07		-1.50317	-1.04439e-06		-1.50317	-5.28662e-07
-1.50116	-6.46557e-07		-1.50116	-1.09121e-06		-1.50116	-5.37366e-07
-1.49915	-6.39336e-07		-1.49915	-1.08445e-06		-1.49915	-5.4499e-07
-1.49715	-6.44404e-07		-1.49715	-1.07522e-06		-1.49715	-5.50657e-07
-1.49514	-6.61646e-07		-1.49514	-1.098e-06		-1.49514	-5.57726e-07
-1.49313	-6.89697e-07		-1.49313	-1.12979e-06		-1.49313	-5.70721e-07
-1.49112	-7.09635e-07		-1.49112	-1.1443e-06		-1.49112	-5.75741e-07
-1.48911	-6.9947e-07		-1.48911	-1.14082e-06		-1.48911	-5.65332e-07
-1.4871	-6.91517e-07		-1.4871	-1.16263e-06		-1.4871	-5.54584e-07
-1.48509	-6.89017e-07		-1.48509	-1.21287e-06		-1.48509	-5.51657e-07
-1.48308	-6.69881e-07		-1.48308	-1.25545e-06		-1.48308	-5.57661e-07
-1.48107	-6.64307e-07		-1.48107	-1.26062e-06		-1.48107	-5.66587e-07
-1.47906	-6.73364e-07		-1.47906	-1.2251e-06		-1.47906	-5.67347e-07
-1.47705	-6.63476e-07		-1.47705	-1.18779e-06		-1.47705	-5.62254e-07
-1.47504	-6.48595e-07		-1.47504	-1.18269e-06		-1.47504	-5.65392e-07
-1.47303	-6.52786e-07		-1.47303	-1.18825e-06		-1.47303	-5.70201e-07
-1.47102	-6.47837e-07		-1.47102	-1.17563e-06		-1.47102	-5.59754e-07
-1.46901	-6.20985e-07		-1.46901	-1.14412e-06		-1.46901	-5.40898e-07
-1.467	-5.96472e-07		-1.467	-1.14147e-06		-1.467	-5.34587e-07
-1.46499	-5.8873e-07		-1.46499	-1.17009e-06		-1.46499	-5.41194e-07
-1.46298	-5.95511e-07		-1.46298	-1.18583e-06		-1.46298	-5.51076e-07
-1.46097	-6.02098e-07		-1.46097	-1.1888e-06		-1.46097	-5.52876e-07
-1.45896	-6.07087e-07		-1.45896	-1.19761e-06		-1.45896	-5.47483e-07
-1.45695	-6.10058e-07		-1.45695	-1.199e-06		-1.45695	-5.47099e-07
-1.45494	-6.06144e-07		-1.45494	-1.18231e-06		-1.45494	-5.59026e-07
-1.45293	-5.93775e-07		-1.45293	-1.16837e-06		-1.45293	-5.68198e-07
-1.45092	-5.86082e-07		-1.45092	-1.14703e-06		-1.45092	-5.68614e-07
-1.44891	-5.78934e-07		-1.44891	-1.12139e-06		-1.44891	-5.60799e-07
-1.4469	-5.72151e-07		-1.4469	-1.12992e-06		-1.4469	-5.52667e-07
-1.44489	-5.76597e-07		-1.44489	-1.14123e-06		-1.44489	-5.56013e-07
-1.44288	-5.78334e-07		-1.44288	-1.11647e-06		-1.44288	-5.63232e-07
-1.44088	-5.59913e-07		-1.44088	-1.08195e-06		-1.44088	-5.63586e-07
-1.43887	-5.32865e-07		-1.43887	-1.07604e-06		-1.43887	-5.60346e-07
-1.43686	-5.07383e-07		-1.43686	-1.08506e-06		-1.43686	-5.65396e-07
-1.43485	-4.88125e-07		-1.43485	-1.09827e-06		-1.43485	-5.79554e-07
-1.43284	-4.80052e-07		-1.43284	-1.13563e-06		-1.43284	-5.79873e-07
-1.43083	-4.80122e-07		-1.43083	-1.17926e-06		-1.43083	-5.68013e-07
-1.42882	-4.78165e-07		-1.42882	-1.19366e-06		-1.42882	-5.58639e-07
-1.42681	-4.65351e-07		-1.42681	-1.17957e-06		-1.42681	-5.49608e-07
-1.4248	-4.51536e-07		-1.4248	-1.15578e-06		-1.4248	-5.39208e-07
-1.42279	-4.46608e-07		-1.42279	-1.12697e-06		-1.42279	-5.32767e-07
-1.42078	-4.49158e-07		-1.42078	-1.11391e-06		-1.42078	-5.22842e-07
-1.41877	-4.60589e-07		-1.41877	-1.13343e-06		-1.41877	-5.12399e-07
-1.41676	-4.66679e-07		-1.41676	-1.15588e-06		-1.41676	-5.06782e-07
-1.41475	-4.59682e-07		-1.41475	-1.14479e-06		-1.41475	-5.03068e-07
-1.41274	-4.49878e-07		-1.41274	-1.1204e-06		-1.41274	-4.99181e-07
-1.41073	-4.28731e-07		-1.41073	-1.14071e-06		-1.41073	-4.95373e-07
-1.40872	-4.03189e-07		-1.40872	-1.18771e-06		-1.40872	-4.93372e-07
-1.40671	-3.95775e-07		-1.40671	-1.20335e-06		-1.40671	-4.94221e-07
-1.4047	-3.86237e-07		-1.4047	-1.20229e-06		-1.4047	-4.93103e-07
-1.40269	-3.72602e-07		-1.40269	-1.2093e-06		-1.40269	-4.82655e-07
-1.40068	-3.85638e-07		-1.40068	-1.20703e-06		-1.40068	-4.72339e-07
-1.39867	-4.04558e-07		-1.39867	-1.21348e-06		-1.39867	-4.68834e-07
-1.39666	-4.03765e-07		-1.39666	-1.24479e-06		-1.39666	-4.60899e-07
-1.39465	-4.07941e-07		-1.39465	-1.25155e-06		-1.39465	-4.60762e-07
-1.39264	-4.01825e-07		-1.39264	-1.23883e-06		-1.39264	-4.79497e-07
-1.39063	-3.80102e-07		-1.39063	-1.2607e-06		-1.39063	-4.9019e-07
-1.38862	-3.75958e-07		-1.38862	-1.25959e-06		-1.38862	-4.86261e-07
-1.38661	-3.66603e-07		-1.38661	-1.227e-06		-1.38661	-4.83393e-07
-1.38461	-3.35281e-07		-1.38461	-1.23001e-06		-1.38461	-4.83531e-07
-1.3826	-3.36979e-07		-1.3826	-1.25461e-06		-1.3826	-4.89111e-07
-1.38059	-3.51356e-07		-1.38059	-1.27533e-06		-1.38059	-5.01386e-07
-1.37858	-3.35858e-07		-1.37858	-1.28056e-06		-1.37858	-5.07503e-07
-1.37657	-3.36296e-07		-1.37657	-1.2559e-06		-1.37657	-5.01563e-07
-1.37456	-3.61501e-07		-1.37456	-1.21504e-06		-1.37456	-4.97585e-07
-1.37255	-3.82762e-07		-1.37255	-1.19469e-06		-1.37255	-5.05442e-07
-1.37054	-4.00954e-07		-1.37054	-1.21187e-06		-1.37054	-5.15424e-07
-1.36853	-4.03363e-07		-1.36853	-1.23716e-06		-1.36853	-5.20063e-07
-1.36652	-3.79802e-07		-1.36652	-1.25783e-06		-1.36652	-5.16898e-07
-1.36451	-3.69959e-07		-1.36451	-1.25417e-06		-1.36451	-5.10045e-07
-1.3625	-3.893e-07		-1.3625	-1.23338e-06		-1.3625	-5.14718e-07
-1.36049	-4.12827e-07		-1.36049	-1.22496e-06		-1.36049	-5.24629e-07
-1.35848	-4.2821e-07		-1.35848	-1.21575e-06		-1.35848	-5.13005e-07
-1.35647	-4.4092e-07		-1.35647	-1.18636e-06		-1.35647	-4.86932e-07
-1.35446	-4.54875e-07		-1.35446	-1.16766e-06		-1.35446	-4.79989e-07
-1.35245	-4.62385e-07		-1.35245	-1.17786e-06		-1.35245	-4.89899e-07
-1.35044	-4.56682e-07		-1.35044	-1.19982e-06		-1.35044	-4.96271e-07
-1.34843	-4.3986e-07		-1.34843	-1.20425e-06		-1.34843	-4.94765e-07
-1.34642	-4.31684e-07		-1.34642	-1.20062e-06		-1.34642	-4.79286e-07
-1.34441	-4.54693e-07		-1.34441	-1.21848e-06		-1.34441	-4.57598e-07
-1.3424	-4.8544e-07		-1.3424	-1.26403e-06		-1.3424	-4.57524e-07
-1.34039	-5.08816e-07		-1.34039	-1.29644e-06		-1.34039	-4.60418e-07
-1.33838	-5.41869e-07		-1.33838	-1.28546e-06		-1.33838	-4.48522e-07
-1.33637	-5.58522e-07		-1.33637	-1.25213e-06		-1.33637	-4.39992e-07
-1.33436	-5.61583e-07		-1.33436	-1.24201e-06		-1.33436	-4.41752e-07
-1.33235	-5.60258e-07		-1.33235	-1.26521e-06		-1.33235	-4.41477e-07
-1.33034	-5.38167e-07		-1.33034	-1.30021e-06		-1.33034	-4.36166e-07
-1.32834	-5.20879e-07		-1.32834	-1.31942e-06		-1.32834	-4.27213e-07
-1.32633	-5.25115e-07		-1.32633	-1.32247e-06		-1.32633	-4.22211e-07
-1.32432	-5.20461e-07		-1.32432	-1.29903e-06		-1.32432	-4.3155e-07
-1.32231	-5.2628e-07		-1.32231	-1.27189e-06		-1.32231	-4.51323e-07
-1.3203	-5.53403e-07		-1.3203	-1.27461e-06		-1.3203	-4.54649e-07
-1.31829	-5.71475e-07		-1.31829	-1.26555e-06		-1.31829	-4.40272e-07
-1.31628	-5.82321e-07		-1.31628	-1.2274e-06		-1.31628	-4.38979e-07
-1.31427	-5.89385e-07		-1.31427	-1.21571e-06		-1.31427	-4.5144e-07
-1.31226	-5.72275e-07		-1.31226	-1.26407e-06		-1.31226	-4.50441e-07
-1.31025	-5.45422e-07		-1.31025	-1.3595e-06		-1.31025	-4.39858e-07
-1.30824	-5.22603e-07		-1.30824	-1.41177e-06		-1.30824	-4.37e-07
-1.30623	-4.89494e-07		-1.30623	-1.37331e-06		-1.30623	-4.45323e-07
-1.30422	-4.5642e-07		-1.30422	-1.31049e-06		-1.30422	-4.64716e-07
-1.30221	-4.32874e-07		-1.30221	-1.28543e-06		-1.30221	-4.80754e-07
-1.3002	-4.12653e-07		-1.3002	-1.31396e-06		-1.3002	-4.67031e-07
-1.29819	-4.00731e-07		-1.29819	-1.36039e-06		-1.29819	-4.46713e-07
-1.29618	-4.0303e-07		-1.29618	-1.36615e-06		-1.29618	-4.49326e-07
-1.29417	-4.27855e-07		-1.29417	-1.32936e-06		-1.29417	-4.65463e-07
-1.29216	-4.59965e-07		-1.29216	-1.33007e-06		-1.29216	-4.65002e-07
-1.29015	-4.76011e-07		-1.29015	-1.35147e-06		-1.29015	-4.52332e-07
-1.28814	-4.62241e-07		-1.28814	-1.31127e-06		-1.28814	-4.36184e-07
-1.28613	-4.50213e-07		-1.28613	-1.23352e-06		-1.28613	-4.30783e-07
-1.28412	-4.50602e-07		-1.28412	-1.1815e-06		-1.28412	-4.3871e-07
-1.28211	-4.4672e-07		-1.28211	-1.15957e-06		-1.28211	-4.35029e-07
-1.2801	-4.31954e-07		-1.2801	-1.16204e-06		-1.2801	-4.11972e-07
-1.27809	-4.30387e-07		-1.27809	-1.16311e-06		-1.27809	-4.02245e-07
-1.27608	-4.56632e-07		-1.27608	-1.14534e-06		-1.27608	-4.03266e-07
-1.27407	-4.81496e-07		-1.27407	-1.1492e-06		-1.27407	-4.00644e-07
-1.27206	-4.76964e-07		-1.27206	-1.21072e-06		-1.27206	-3.98411e-07
-1.27006	-4.64819e-07		-1.27006	-1.26602e-06		-1.27006	-3.91782e-07
-1.26805	-4.49913e-07		-1.26805	-1.27078e-06		-1.26805	-3.7618e-07
-1.26604	-4.43173e-07		-1.26604	-1.2598e-06		-1.26604	-3.65916e-07
-1.26403	-4.51109e-07		-1.26403	-1.26187e-06		-1.26403	-3.6014e-07
-1.26202	-4.4745e-07		-1.26202	-1.26632e-06		-1.26202	-3.50403e-07
-1.26001	-4.21201e-07		-1.26001	-1.25851e-06		-1.26001	-3.36617e-07
-1.258	-3.99407e-07		-1.258	-1.22478e-06		-1.258	-3.37434e-07
-1.25599	-3.76312e-07		-1.25599	-1.20617e-06		-1.25599	-3.52836e-07
-1.25398	-3.40159e-07		-1.25398	-1.25722e-06		-1.25398	-3.68029e-07
-1.25197	-3.03431e-07		-1.25197	-1.32976e-06		-1.25197	-3.79703e-07
-1.24996	-2.78339e-07		-1.24996	-1.33619e-06		-1.24996	-3.83812e-07
-1.24795	-2.55625e-07		-1.24795	-1.30144e-06		-1.24795	-3.71287e-07
-1.24594	-2.31515e-07		-1.24594	-1.28521e-06		-1.24594	-3.5862e-07
-1.24393	-2.03237e-07		-1.24393	-1.31477e-06		-1.24393	-3.54768e-07
-1.24192	-1.47859e-07		-1.24192	-1.3583e-06		-1.24192	-3.44429e-07
-1.23991	-7.54828e-08		-1.23991	-1.36244e-06		-1.23991	-3.34935e-07
-1.2379	-3.24955e-08		-1.2379	-1.30191e-06		-1.2379	-3.33263e-07
-1.23589	-7.98551e-09		-1.23589	-1.26103e-06		-1.23589	-3.28376e-07
-1.23388	1.10792e-08		-1.23388	-1.26941e-06		-1.23388	-3.28859e-07
-1.23187	1.68606e-08		-1.23187	-1.26064e-06		-1.23187	-3.3708e-07
-1.22986	4.46187e-08		-1.22986	-1.22576e-06		-1.22986	-3.40099e-07
-1.22785	1.00138e-07		-1.22785	-1.20158e-06		-1.22785	-3.3933e-07
-1.22584	1.37792e-07		-1.22584	-1.1895e-06		-1.22584	-3.39898e-07
-1.22383	1.56968e-07		-1.22383	-1.20422e-06		-1.22383	-3.35047e-07
-1.22182	1.85316e-07		-1.22182	-1.2377e-06		-1.22182	-3.21212e-07
-1.21981	1.95768e-07		-1.21981	-1.23037e-06		-1.21981	-3.10754e-07
-1.2178	1.90655e-07		-1.2178	-1.17714e-06		-1.2178	-3.08946e-07
-1.21579	1.97748e-07		-1.21579	-1.12825e-06		-1.21579	-3.08581e-07
-1.21379	2.08991e-07		-1.21379	-1.09483e-06		-1.21379	-3.10282e-07
-1.21178	2.25217e-07		-1.21178	-1.06041e-06		-1.21178	-3.05597e-07
-1.20977	2.4627e-07		-1.20977	-1.01451e-06		-1.20977	-2.9511e-07
-1.20776	2.55093e-07		-1.20776	-9.5839e-07		-1.20776	-2.99332e-07
-1.20575	2.59827e-07		-1.20575	-9.06662e-07		-1.20575	-3.10135e-07
-1.20374	2.83825e-07		-1.20374	-8.64658e-07		-1.20374	-3.01997e-07
-1.20173	3.07026e-07		-1.20173	-8.28676e-07		-1.20173	-2.77761e-07
-1.19972	3.10593e-07		-1.19972	-8.12648e-07		-1.19972	-2.62886e-07
-1.19771	3.13613e-07		-1.19771	-8.29783e-07		-1.19771	-2.6354e-07
-1.1957	3.30282e-07		-1.1957	-8.61937e-07		-1.1957	-2.77364e-07
-1.19369	3.33501e-07		-1.19369	-8.69187e-07		-1.19369	-2.76347e-07
-1.19168	3.22233e-07		-1.19168	-8.50355e-07		-1.19168	-2.53566e-07
-1.18967	3.27452e-07		-1.18967	-8.57571e-07		-1.18967	-2.37102e-07
-1.18766	3.48005e-07		-1.18766	-8.57217e-07		-1.18766	-2.38118e-07
-1.18565	3.61968e-07		-1.18565	-8.20564e-07		-1.18565	-2.37128e-07
-1.18364	3.8117e-07		-1.18364	-8.05705e-07		-1.18364	-2.34273e-07
-1.18163	3.9629e-07		-1.18163	-7.85336e-07		-1.18163	-2.27649e-07
-1.17962	3.83486e-07		-1.17962	-7.14319e-07		-1.17962	-2.24487e-07
-1.17761	3.59588e-07		-1.17761	-6.59579e-07		-1.17761	-2.41601e-07
-1.1756	3.46348e-07		-1.1756	-6.29435e-07		-1.1756	-2.61029e-07
-1.17359	3.49004e-07		-1.17359	-5.96352e-07		-1.17359	-2.58174e-07
-1.17158	3.6929e-07		-1.17158	-5.96352e-07		-1.17158	-2.51558e-07
-1.16957	3.99391e-07		-1.16957	-6.34629e-07		-1.16957	-2.53478e-07
-1.16756	4.30317e-07		-1.16756	-6.43157e-07		-1.16756	-2.62441e-07
-1.16555	4.68667e-07		-1.16555	-6.15125e-07		-1.16555	-2.77255e-07
-1.16354	5.00636e-07		-1.16354	-6.11132e-07		-1.16354	-2.8255e-07
-1.16153	5.06799e-07		-1.16153	-6.09839e-07		-1.16153	-2.69909e-07
-1.15952	5.1149e-07		-1.15952	-5.81159e-07		-1.15952	-2.63516e-07
-1.15752	5.01978e-07		-1.15752	-5.6258e-07		-1.15752	-2.71759e-07
-1.15551	4.55438e-07		-1.15551	-5.6155e-07		-1.15551	-2.73685e-07
-1.1535	4.1394e-07		-1.1535	-5.548e-07		-1.1535	-2.69709e-07
-1.15149	4.22045e-07		-1.15149	-5.34953e-07		-1.15149	-2.69575e-07
-1.14948	4.45141e-07		-1.14948	-4.94165e-07		-1.14948	-2.7597e-07
-1.14747	4.63389e-07		-1.14747	-3.99131e-07		-1.14747	-2.92987e-07
-1.14546	4.64465e-07		-1.14546	-3.36424e-07		-1.14546	-3.1339e-07
-1.14345	4.5876e-07		-1.14345	-3.51626e-07		-1.14345	-3.17205e-07
-1.14144	4.71273e-07		-1.14144	-3.52176e-07		-1.14144	-3.0828e-07
-1.13943	4.92997e-07		-1.13943	-3.52611e-07		-1.13943	-3.01366e-07
-1.13742	4.96869e-07		-1.13742	-3.61673e-07		-1.13742	-3.0075e-07
-1.13541	4.76298e-07		-1.13541	-3.3149e-07		-1.13541	-2.9785e-07
-1.1334	4.54231e-07		-1.1334	-2.99833e-07		-1.1334	-2.86534e-07
-1.13139	4.62764e-07		-1.13139	-3.09177e-07		-1.13139	-2.69661e-07
-1.12938	4.99478e-07		-1.12938	-3.06848e-07		-1.12938	-2.54151e-07
-1.12737	5.28704e-07		-1.12737	-2.63143e-07		-1.12737	-2.46277e-07
-1.12536	5.42216e-07		-1.12536	-2.43417e-07		-1.12536	-2.44951e-07
-1.12335	5.44443e-07		-1.12335	-2.9501e-07		-1.12335	-2.46013e-07
-1.12134	5.55838e-07		-1.12134	-3.50909e-07		-1.12134	-2.48987e-07
-1.11933	5.80088e-07		-1.11933	-3.38396e-07		-1.11933	-2.48471e-07
-1.11732	5.8415e-07		-1.11732	-2.92081e-07		-1.11732	-2.40684e-07
-1.11531	5.51167e-07		-1.11531	-2.83467e-07		-1.11531	-2.30381e-07
-1.1133	5.2131e-07		-1.1133	-2.91102e-07		-1.1133	-2.18854e-07
-1.11129	5.08812e-07		-1.11129	-2.83405e-07		-1.11129	-2.08323e-07
-1.10928	5.09559e-07		-1.10928	-2.56438e-07		-1.10928	-2.07925e-07
-1.10727	5.15917e-07		-1.10727	-2.38304e-07		-1.10727	-2.07307e-07
-1.10526	5.1032e-07		-1.10526	-2.48411e-07		-1.10526	-2.01176e-07
-1.10325	4.9666e-07		-1.10325	-2.64991e-07		-1.10325	-2.00337e-07
-1.10125	5.02732e-07		-1.10125	-2.75799e-07		-1.10125	-2.03726e-07
-1.09924	5.21731e-07		-1.09924	-2.73142e-07		-1.09924	-2.0303e-07
-1.09723	5.19013e-07		-1.09723	-2.47255e-07		-1.09723	-2.00759e-07
-1.09522	4.89533e-07		-1.09522	-2.02536e-07		-1.09522	-1.95152e-07
-1.09321	4.71536e-07		-1.09321	-1.88334e-07		-1.09321	-1.84462e-07
-1.0912	4.7929e-07		-1.0912	-1.8907e-07		-1.0912	-1.75112e-07
-1.08919	4.90555e-07		-1.08919	-1.76339e-07		-1.08919	-1.73272e-07
-1.08718	4.80451e-07		-1.08718	-1.48147e-07		-1.08718	-1.73459e-07
-1.08517	4.54976e-07		-1.08517	-1.10686e-07		-1.08517	-1.67372e-07
-1.08316	4.38974e-07		-1.08316	-8.9697e-08		-1.08316	-1.70456e-07
-1.08115	4.37046e-07		-1.08115	-1.02256e-07		-1.08115	-1.84657e-07
-1.07914	4.3956e-07		-1.07914	-1.30654e-07		-1.07914	-1.94594e-07
-1.07713	4.35029e-07		-1.07713	-1.3947e-07		-1.07713	-1.99711e-07
-1.07512	4.25457e-07		-1.07512	-1.36629e-07		-1.07512	-1.96179e-07
-1.07311	4.18038e-07		-1.07311	-1.53496e-07		-1.07311	-1.81573e-07
-1.0711	4.29428e-07		-1.0711	-1.76833e-07		-1.0711	-1.67776e-07
-1.06909	4.51255e-07		-1.06909	-1.64564e-07		-1.06909	-1.5885e-07
-1.06708	4.56463e-07		-1.06708	-1.31716e-07		-1.06708	-1.4105e-07
-1.06507	4.42557e-07		-1.06507	-1.14677e-07		-1.06507	-1.20778e-07
-1.06306	4.27408e-07		-1.06306	-1.06977e-07		-1.06306	-1.13858e-07
-1.06105	4.11559e-07		-1.06105	-1.1849e-07		-1.06105	-1.09617e-07
-1.05904	3.96077e-07		-1.05904	-1.66716e-07		-1.05904	-1.08754e-07
-1.05703	3.74727e-07		-1.05703	-2.00579e-07		-1.05703	-1.10313e-07
-1.05502	3.56733e-07		-1.05502	-2.13681e-07		-1.05502	-1.01972e-07
-1.05301	3.58195e-07		-1.05301	-2.41338e-07		-1.05301	-9.41389e-08
-1.051	3.65098e-07		-1.051	-2.5729e-07		-1.051	-8.89554e-08
-1.04899	3.57399e-07		-1.04899	-2.62374e-07		-1.04899	-7.56998e-08
-1.04698	3.42892e-07		-1.04698	-2.59172e-07		-1.04698	-6.59582e-08
-1.04498	3.31341e-07		-1.04498	-2.20501e-07		-1.04498	-6.64277e-08
-1.04297	3.33735e-07		-1.04297	-1.85463e-07		-1.04297	-6.08788e-08
-1.04096	3.56349e-07		-1.04096	-1.89207e-07		-1.04096	-4.43601e-08
-1.03895	3.82694e-07		-1.03895	-1.89107e-07		-1.03895	-3.83845e-08
-1.03694	3.90711e-07		-1.03694	-1.87069e-07		-1.03694	-4.51543e-08
-1.03493	3.84018e-07		-1.03493	-1.85075e-07		-1.03493	-5.91955e-08
-1.03292	3.84277e-07		-1.03292	-1.72201e-07		-1.03292	-7.62854e-08
-1.03091	3.76424e-07		-1.03091	-1.66349e-07		-1.03091	-8.73846e-08
-1.0289	3.46696e-07		-1.0289	-1.74217e-07		-1.0289	-8.77272e-08
-1.02689	3.27821e-07		-1.02689	-1.87252e-07		-1.02689	-8.86602e-08
-1.02488	3.29818e-07		-1.02488	-1.85581e-07		-1.02488	-9.42391e-08
-1.02287	3.41252e-07		-1.02287	-1.71409e-07		-1.02287	-9.49693e-08
-1.02086	3.53246e-07		-1.02086	-1.40969e-07		-1.02086	-8.64958e-08
-1.01885	3.67695e-07		-1.01885	-8.68859e-08		-1.01885	-7.95743e-08
-1.01684	3.79922e-07		-1.01684	-5.56861e-08		-1.01684	-8.51209e-08
-1.01483	3.94348e-07		-1.01483	-7.22086e-08		-1.01483	-9.15263e-08
-1.01282	4.11858e-07		-1.01282	-8.42961e-08		-1.01282	-8.22478e-08
-1.01081	4.18588e-07		-1.01081	-6.54238e-08		-1.01081	-6.23628e-08
-1.0088	4.13057e-07		-1.0088	-5.9298e-08		-1.0088	-4.56194e-08
-1.00679	4.11085e-07		-1.00679	-7.24619e-08		-1.00679	-4.1588e-08
-1.00478	4.08064e-07		-1.00478	-8.52733e-08		-1.00478	-5.18036e-08
-1.00277	3.85544e-07		-1.00277	-1.02225e-07		-1.00277	-5.58317e-08
-1.00076	3.53167e-07		-1.00076	-1.12332e-07		-1.00076	-4.25307e-08
-0.998753	3.42933e-07		-0.998753	-8.93546e-08		-0.998753	-3.31894e-08
-0.996744	3.51185e-07		-0.996744	-7.50387e-08		-0.996744	-4.29726e-08
-0.994734	3.51842e-07		-0.994734	-8.48284e-08		-0.994734	-4.59052e-08
-0.992724	3.41673e-07		-0.992724	-6.61746e-08		-0.992724	-3.51901e-08
-0.990715	3.24765e-07		-0.990715	-3.33452e-08		-0.990715	-1.76081e-08
-0.988705	3.11441e-07		-0.988705	-3.28102e-08		-0.988705	7.69973e-09
-0.986695	3.14547e-07		-0.986695	-1.22724e-08		-0.986695	2.18447e-08
-0.984686	3.24393e-07		-0.984686	2.31025e-08		-0.984686	1.73319e-08
-0.982676	3.144e-07		-0.982676	-1.5254e-09		-0.982676	1.64446e-08
-0.980666	2.99322e-07		-0.980666	-2.20159e-08		-0.980666	2.13265e-08
-0.978657	2.92297e-07		-0.978657	2.61688e-09		-0.978657	2.20408e-08
-0.976647	2.864e-07		-0.976647	2.80529e-09		-0.976647	2.36772e-08
-0.974638	2.82683e-07		-0.974638	-1.30861e-08		-0.974638	2.43576e-08
-0.972628	2.79175e-07		-0.972628	4.87274e-09		-0.972628	3.11292e-08
-0.970618	2.68457e-07		-0.970618	5.0374e-09		-0.970618	5.4485e-08
-0.968609	2.66372e-07		-0.968609	-2.14422e-08		-0.968609	7.40542e-08
-0.966599	2.89692e-07		-0.966599	1.44665e-08		-0.966599	6.69259e-08
-0.964589	3.15708e-07		-0.964589	4.84993e-08		-0.964589	5.50919e-08
-0.96258	3.29284e-07		-0.96258	4.22654e-09		-0.96258	4.96189e-08
-0.96057	3.28755e-07		-0.96057	-3.80168e-08		-0.96057	4.03568e-08
-0.95856	3.15213e-07		-0.95856	-1.08943e-08		-0.95856	2.97672e-08
-0.956551	3.01587e-07		-0.956551	3.89276e-08		-0.956551	1.93101e-08
-0.954541	3.03841e-07		-0.954541	7.28164e-08		-0.954541	4.79741e-09
-0.952531	3.01854e-07		-0.952531	8.452e-08		-0.952531	3.41222e-09
-0.950522	2.79069e-07		-0.950522	5.26175e-08		-0.950522	1.35128e-08
-0.948512	2.59704e-07		-0.948512	-1.22214e-08		-0.948512	1.47037e-08
-0.946503	2.54346e-07		-0.946503	-5.95131e-08		-0.946503	7.22904e-09
-0.944493	2.28622e-07		-0.944493	-7.96065e-08		-0.944493	1.31592e-09
-0.942483	1.96665e-07		-0.942483	-9.63231e-08		-0.942483	-5.19672e-09
-0.940474	1.84513e-07		-0.940474	-1.03125e-07		-0.940474	-9.47725e-09
-0.938464	1.8124e-07		-0.938464	-7.7839e-08		-0.938464	-9.31112e-09
-0.936454	1.81084e-07		-0.936454	-5.29233e-08		-0.936454	-1.01777e-08
-0.934445	1.87893e-07		-0.934445	-3.93369e-08		-0.934445	-1.67869e-08
-0.932435	1.92137e-07		-0.932435	-2.08144e-08		-0.932435	-2.29206e-08
-0.930425	2.01819e-07		-0.930425	-2.24243e-08		-0.930425	-2.89123e-08
-0.928416	2.13766e-07		-0.928416	-4.11208e-08		-0.928416	-3.60064e-08
-0.926406	2.05386e-07		-0.926406	-2.39218e-08		-0.926406	-4.29887e-08
-0.924396	1.88929e-07		-0.924396	-1.48013e-08		-0.924396	-4.95938e-08
-0.922387	1.84309e-07		-0.922387	-5.90655e-08		-0.922387	-4.80944e-08
-0.920377	1.78203e-07		-0.920377	-5.5523e-08		-0.920377	-4.20536e-08
-0.918367	1.81056e-07		-0.918367	-2.3217e-08		-0.918367	-3.64613e-08
-0.916358	1.86387e-07		-0.916358	-3.54984e-08		-0.916358	-2.90127e-08
-0.914348	1.68457e-07		-0.914348	-4.04459e-08		-0.914348	-2.84853e-08
-0.912339	1.55795e-07		-0.912339	2.451e-09		-0.912339	-3.70366e-08
-0.910329	1.73028e-07		-0.910329	3.75947e-08		-0.910329	-4.79494e-08
-0.908319	1.96355e-07		-0.908319	4.39692e-08		-0.908319	-5.93431e-08
-0.90631	2.07674e-07		-0.90631	3.92546e-08		-0.90631	-6.76621e-08
-0.9043	2.10518e-07		-0.9043	1.37205e-08		-0.9043	-6.83003e-08
-0.90229	2.02085e-07		-0.90229	-5.45462e-09		-0.90229	-6.63658e-08
-0.900281	1.86206e-07		-0.900281	1.58668e-08		-0.900281	-6.05924e-08
-0.898271	1.74387e-07		-0.898271	2.97361e-08		-0.898271	-4.96475e-08
-0.896261	1.66758e-07		-0.896261	6.46208e-09		-0.896261	-4.43712e-08
-0.894252	1.5245e-07		-0.894252	-1.51886e-08		-0.894252	-4.90989e-08
-0.892242	1.26831e-07		-0.892242	-3.96465e-09		-0.892242	-5.5076e-08
-0.890232	1.08459e-07		-0.890232	-3.02758e-10		-0.890232	-6.22779e-08
-0.888223	1.06557e-07		-0.888223	-3.70576e-09		-0.888223	-7.25699e-08
-0.886213	1.1542e-07		-0.886213	-4.21714e-09		-0.886213	-8.67278e-08
-0.884204	1.24717e-07		-0.884204	-6.46057e-08		-0.884204	-1.00677e-07
-0.882194	1.32614e-07		-0.882194	-1.49719e-07		-0.882194	-1.10079e-07
-0.880184	1.35064e-07		-0.880184	-1.70886e-07		-0.880184	-1.1342e-07
-0.878175	1.24027e-07		-0.878175	-1.57606e-07		-0.878175	-1.12025e-07
-0.876165	1.09666e-07		-0.876165	-1.76755e-07		-0.876165	-1.16721e-07
-0.874155	1.0433e-07		-0.874155	-1.90391e-07		-0.874155	-1.29661e-07
-0.872146	1.18908e-07		-0.872146	-1.73015e-07		-0.872146	-1.3902e-07
-0.870136	1.54203e-07		-0.870136	-1.4638e-07		-0.870136	-1.43634e-07
-0.868126	1.80417e-07		-0.868126	-1.48695e-07		-0.868126	-1.49537e-07
-0.866117	1.91245e-07		-0.866117	-1.76063e-07		-0.866117	-1.48868e-07
-0.864107	1.86441e-07		-0.864107	-2.19882e-07		-0.864107	-1.41877e-07
-0.862097	1.6769e-07		-0.862097	-2.66715e-07		-0.862097	-1.44109e-07
-0.860088	1.67649e-07		-0.860088	-2.97832e-07		-0.860088	-1.4509e-07
-0.858078	1.83376e-07		-0.858078	-3.29439e-07		-0.858078	-1.32737e-07
-0.856068	1.83045e-07		-0.856068	-3.72606e-07		-0.856068	-1.22217e-07
-0.854059	1.86521e-07		-0.854059	-4.00141e-07		-0.854059	-1.24904e-07
-0.852049	2.16503e-07		-0.852049	-4.21021e-07		-0.852049	-1.2381e-07
-0.85004	2.46057e-07		-0.85004	-4.3479e-07		-0.85004	-1.15684e-07
-0.84803	2.7091e-07		-0.84803	-4.34784e-07		-0.84803	-1.05906e-07
-0.84602	2.90375e-07		-0.84602	-4.62357e-07		-0.84602	-9.3072e-08
-0.844011	2.83103e-07		-0.844011	-5.18769e-07		-0.844011	-8.20634e-08
-0.842001	2.65221e-07		-0.842001	-5.57288e-07		-0.842001	-7.85212e-08
-0.839991	2.73178e-07		-0.839991	-5.68473e-07		-0.839991	-8.07328e-08
-0.837982	3.03129e-07		-0.837982	-5.98983e-07		-0.837982	-8.51775e-08
-0.835972	3.33487e-07		-0.835972	-6.43267e-07		-0.835972	-8.38817e-08
-0.833962	3.44337e-07		-0.833962	-6.59757e-07		-0.833962	-7.45758e-08
-0.831953	3.34235e-07		-0.831953	-6.4876e-07		-0.831953	-6.96786e-08
-0.829943	3.38829e-07		-0.829943	-6.39656e-07		-0.829943	-7.44233e-08
-0.827933	3.62501e-07		-0.827933	-6.55389e-07		-0.827933	-8.08893e-08
-0.825924	3.72045e-07		-0.825924	-6.97266e-07		-0.825924	-8.38431e-08
-0.823914	3.64493e-07		-0.823914	-7.20472e-07		-0.823914	-7.42216e-08
-0.821905	3.55812e-07		-0.821905	-7.09243e-07		-0.821905	-5.54309e-08
-0.819895	3.33261e-07		-0.819895	-6.87149e-07		-0.819895	-4.41482e-08
-0.817885	3.10316e-07		-0.817885	-6.4094e-07		-0.817885	-4.52626e-08
-0.815876	3.1153e-07		-0.815876	-5.72254e-07		-0.815876	-5.09386e-08
-0.813866	2.9337e-07		-0.813866	-5.63249e-07		-0.813866	-5.57551e-08
-0.811856	2.63694e-07		-0.811856	-6.06122e-07		-0.811856	-6.34695e-08
-0.809847	2.67893e-07		-0.809847	-6.17064e-07		-0.809847	-7.75648e-08
-0.807837	2.78541e-07		-0.807837	-6.13633e-07		-0.807837	-8.70034e-08
-0.805827	2.61516e-07		-0.805827	-6.34216e-07		-0.805827	-8.38723e-08
-0.803818	2.29398e-07		-0.803818	-6.16619e-07		-0.803818	-7.0269e-08
-0.801808	1.9278e-07		-0.801808	-5.6455e-07		-0.801808	-5.39961e-08
-0.799798	1.77612e-07		-0.799798	-5.70258e-07		-0.799798	-4.9575e-08
-0.797789	2.09027e-07		-0.797789	-6.01718e-07		-0.797789	-5.62764e-08
-0.795779	2.49163e-07		-0.795779	-6.08589e-07		-0.795779	-6.39083e-08
-0.79377	2.4327e-07		-0.79377	-5.8659e-07		-0.79377	-7.04161e-08
-0.79176	2.27814e-07		-0.79176	-5.41006e-07		-0.79176	-7.52989e-08
-0.78975	2.30718e-07		-0.78975	-4.68065e-07		-0.78975	-7.18712e-08
-0.787741	2.46398e-07		-0.787741	-4.11037e-07		-0.787741	-6.16149e-08
-0.785731	2.89205e-07		-0.785731	-4.28705e-07		-0.785731	-5.25745e-08
-0.783721	3.17891e-07		-0.783721	-4.89173e-07		-0.783721	-3.50796e-08
-0.781712	2.98211e-07		-0.781712	-5.30962e-07		-0.781712	-9.70411e-09
-0.779702	2.89823e-07		-0.779702	-5.52641e-07		-0.779702	6.823e-09
-0.777692	3.28921e-07		-0.777692	-5.70361e-07		-0.777692	1.04555e-08
-0.775683	3.52312e-07		-0.775683	-5.81258e-07		-0.775683	1.15503e-08
-0.773673	3.48904e-07		-0.773673	-6.12763e-07		-0.773673	1.18896e-08
-0.771663	3.50851e-07		-0.771663	-6.47673e-07		-0.771663	2.12588e-08
-0.769654	3.53116e-07		-0.769654	-6.117e-07		-0.769654	3.8266e-08
-0.767644	3.49371e-07		-0.767644	-5.65394e-07		-0.767644	4.51659e-08
-0.765634	3.48384e-07		-0.765634	-5.63313e-07		-0.765634	5.11125e-08
-0.763625	3.25294e-07		-0.763625	-5.36928e-07		-0.763625	6.19701e-08
-0.761615	2.67007e-07		-0.761615	-4.72171e-07		-0.761615	5.94264e-08
-0.759606	2.3888e-07		-0.759606	-4.6632e-07		-0.759606	5.41653e-08
-0.757596	2.60386e-07		-0.757596	-4.77701e-07		-0.757596	5.45711e-08
-0.755586	2.83004e-07		-0.755586	-4.55936e-07		-0.755586	4.64754e-08
-0.753577	2.82712e-07		-0.753577	-4.51653e-07		-0.753577	3.83343e-08
-0.751567	2.77916e-07		-0.751567	-4.52138e-07		-0.751567	4.19372e-08
-0.749557	2.71714e-07		-0.749557	-4.11469e-07		-0.749557	3.60433e-08
-0.747548	2.69264e-07		-0.747548	-3.48566e-07		-0.747548	1.77373e-08
-0.745538	2.71026e-07		-0.745538	-2.93925e-07		-0.745538	7.42182e-09
-0.743528	2.44983e-07		-0.743528	-2.64491e-07		-0.743528	2.75427e-09
-0.741519	1.97798e-07		-0.741519	-2.77775e-07		-0.741519	-6.00306e-09
-0.739509	1.87933e-07		-0.739509	-3.06294e-07		-0.739509	-1.76336e-08
-0.737499	2.04505e-07		-0.737499	-3.11429e-07		-0.737499	-2.50167e-08
-0.73549	2.13165e-07		-0.73549	-2.9311e-07		-0.73549	-3.08813e-08
-0.73348	2.23229e-07		-0.73348	-2.69602e-07		-0.73348	-3.08579e-08
-0.731471	2.16225e-07		-0.731471	-2.39522e-07		-0.731471	-1.79476e-08
-0.729461	1.85609e-07		-0.729461	-2.06709e-07		-0.729461	-1.37379e-08
-0.727451	1.81796e-07		-0.727451	-1.82886e-07		-0.727451	-2.10206e-08
-0.725442	2.00516e-07		-0.725442	-1.48582e-07		-0.725442	-1.78377e-08
-0.723432	1.77699e-07		-0.723432	-9.25739e-08		-0.723432	-1.14419e-08
-0.721422	1.46888e-07		-0.721422	-7.03045e-08		-0.721422	-1.95072e-08
-0.719413	1.44138e-07		-0.719413	-9.90186e-08		-0.719413	-2.34532e-08
-0.717403	1.32749e-07		-0.717403	-1.33419e-07		-0.717403	-1.68822e-08
-0.715393	1.15095e-07		-0.715393	-1.29105e-07		-0.715393	-1.07036e-08
-0.713384	1.14917e-07		-0.713384	-1.06905e-07		-0.713384	-5.6572e-09
-0.711374	1.02249e-07		-0.711374	-9.20902e-08		-0.711374	2.28999e-09
-0.709364	8.5326e-08		-0.709364	-1.04551e-07		-0.709364	1.6804e-08
-0.707355	1.08734e-07		-0.707355	-1.25587e-07		-0.707355	3.39213e-08
-0.705345	1.31554e-07		-0.705345	-1.02694e-07		-0.705345	4.14188e-08
-0.703335	1.29057e-07		-0.703335	-4.2982e-08		-0.703335	3.84398e-08
-0.701326	1.24554e-07		-0.701326	-1.75986e-08		-0.701326	3.11533e-08
-0.699316	1.06835e-07		-0.699316	-5.67972e-08		-0.699316	2.51275e-08
-0.697307	8.10618e-08		-0.697307	-9.55466e-08		-0.697307	2.77027e-08
-0.695297	8.43064e-08		-0.695297	-1.14128e-07		-0.695297	2.91706e-08
-0.693287	9.67917e-08		-0.693287	-1.24928e-07		-0.693287	1.76869e-08
-0.691278	6.87034e-08		-0.691278	-1.11639e-07		-0.691278	1.10623e-08
-0.689268	3.90847e-08		-0.689268	-1.03828e-07		-0.689268	2.32667e-08
-0.687258	3.39377e-08		-0.687258	-1.06963e-07		-0.687258	4.05333e-08
-0.685249	2.99779e-08		-0.685249	-7.36841e-08		-0.685249	5.32623e-08
-0.683239	2.57922e-08		-0.683239	-4.38008e-08		-0.683239	5.7144e-08
-0.681229	2.15162e-08		-0.681229	-1.12565e-08		-0.681229	6.03152e-08
-0.67922	1.44988e-08		-0.67922	1.59209e-08		-0.67922	5.77692e-08
-0.67721	5.16411e-11		-0.67721	1.30788e-08		-0.67721	5.24693e-08
-0.6752	-4.10781e-09		-0.6752	9.97336e-09		-0.6752	5.46258e-08
-0.673191	1.90256e-08		-0.673191	2.21634e-09		-0.673191	5.46396e-08
-0.671181	2.76849e-08		-0.671181	3.9381e-09		-0.671181	4.51042e-08
-0.669172	7.19648e-09		-0.669172	2.45469e-08		-0.669172	3.87358e-08
-0.667162	-7.04846e-09		-0.667162	5.27132e-08		-0.667162	4.85036e-08
-0.665152	7.3896e-09		-0.665152	6.14564e-08		-0.665152	6.42949e-08
-0.663143	2.91309e-08		-0.663143	3.33361e-08		-0.663143	7.05033e-08
-0.661133	4.6389e-08		-0.661133	2.55508e-08		-0.661133	6.56254e-08
-0.659123	5.1301e-08		-0.659123	8.18905e-08		-0.659123	5.48236e-08
-0.657114	3.85321e-08		-0.657114	1.25246e-07		-0.657114	4.80992e-08
-0.655104	2.9674e-08		-0.655104	1.51748e-07		-0.655104	4.74938e-08
-0.653094	3.5426e-08		-0.653094	2.03635e-07		-0.653094	4.92128e-08
-0.651085	5.18204e-08		-0.651085	2.39043e-07		-0.651085	4.84747e-08
-0.649075	6.13866e-08		-0.649075	2.59624e-07		-0.649075	4.84608e-08
-0.647065	5.52545e-08		-0.647065	2.93198e-07		-0.647065	4.81084e-08
-0.645056	4.4927e-08		-0.645056	2.87371e-07		-0.645056	4.99983e-08
-0.643046	4.77756e-08		-0.643046	2.40276e-07		-0.643046	5.59882e-08
-0.641037	4.6168e-08		-0.641037	2.21499e-07		-0.641037	5.1479e-08
-0.639027	1.70268e-08		-0.639027	2.03187e-07		-0.639027	4.67917e-08
-0.637017	-3.12347e-08		-0.637017	1.6998e-07		-0.637017	5.9808e-08
-0.635008	-5.41819e-08		-0.635008	1.68618e-07		-0.635008	7.21009e-08
-0.632998	-4.83953e-08		-0.632998	1.98023e-07		-0.632998	6.9015e-08
-0.630988	-4.47256e-08		-0.630988	2.2501e-07		-0.630988	7.08733e-08
-0.628979	-4.39358e-08		-0.628979	2.46615e-07		-0.628979	7.9397e-08
-0.626969	-4.39523e-08		-0.626969	2.4011e-07		-0.626969	8.36775e-08
-0.624959	-4.70162e-08		-0.624959	1.95902e-07		-0.624959	8.5664e-08
-0.62295	-4.04409e-08		-0.62295	1.47224e-07		-0.62295	8.75956e-08
-0.62094	-3.67065e-08		-0.62094	1.00455e-07		-0.62094	8.17552e-08
-0.61893	-5.14656e-08		-0.61893	3.58404e-08		-0.61893	7.6392e-08
-0.616921	-5.90892e-08		-0.616921	-2.82187e-08		-0.616921	8.01902e-08
-0.614911	-5.85891e-08		-0.614911	-6.60007e-08		-0.614911	7.77468e-08
-0.612901	-5.9361e-08		-0.612901	-9.55243e-08		-0.612901	6.77025e-08
-0.610892	-5.2544e-08		-0.610892	-1.33109e-07		-0.610892	6.65144e-08
-0.608882	-5.04615e-08		-0.608882	-1.55006e-07		-0.608882	7.18732e-08
-0.606873	-5.61404e-08		-0.606873	-1.43628e-07		-0.606873	7.2373e-08
-0.604863	-4.51243e-08		-0.604863	-1.02126e-07		-0.604863	7.207e-08
-0.602853	-2.85226e-08		-0.602853	-5.10017e-08		-0.602853	7.11206e-08
-0.600844	-3.26483e-08		-0.600844	-1.99105e-08		-0.600844	5.95444e-08
-0.598834	-5.09231e-08		-0.598834	-3.61776e-09		-0.598834	4.58226e-08
-0.596824	-8.11099e-08		-0.596824	3.1493e-08		-0.596824	3.19508e-08
-0.594815	-1.07555e-07		-0.594815	8.10878e-08		-0.594815	1.40649e-08
-0.592805	-1.05819e-07		-0.592805	1.04483e-07		-0.592805	6.15302e-09
-0.590795	-9.93542e-08		-0.590795	8.95112e-08		-0.590795	8.45078e-09
-0.588786	-1.1271e-07		-0.588786	6.17679e-08		-0.588786	7.28895e-09
-0.586776	-1.25767e-07		-0.586776	3.17292e-08		-0.586776	7.49388e-09
-0.584766	-1.26712e-07		-0.584766	3.34901e-08		-0.584766	5.04325e-09
-0.582757	-1.35462e-07		-0.582757	9.55897e-08		-0.582757	-1.24209e-08
-0.580747	-1.63269e-07		-0.580747	1.46887e-07		-0.580747	-2.61385e-08
-0.578738	-1.96126e-07		-0.578738	1.57563e-07		-0.578738	-1.58161e-08
-0.576728	-2.13164e-07		-0.576728	2.03416e-07		-0.576728	-7.20287e-09
-0.574718	-2.06407e-07		-0.574718	2.39296e-07		-0.574718	-6.45347e-09
-0.572709	-1.90756e-07		-0.572709	2.16102e-07		-0.572709	-1.46817e-09
-0.570699	-1.91521e-07		-0.570699	1.92232e-07		-0.570699	-1.99432e-09
-0.568689	-2.01538e-07		-0.568689	1.94358e-07		-0.568689	-6.99983e-09
-0.56668	-2.05128e-07		-0.56668	1.96431e-07		-0.56668	3.52703e-09
-0.56467	-2.02091e-07		-0.56467	2.21911e-07		-0.56467	1.66178e-08
-0.56266	-1.98585e-07		-0.56266	2.58826e-07		-0.56266	1.47375e-08
-0.560651	-2.10111e-07		-0.560651	2.57751e-07		-0.560651	1.74811e-08
-0.558641	-2.32593e-07		-0.558641	2.45981e-07		-0.558641	2.54305e-08
-0.556631	-2.50806e-07		-0.556631	2.56067e-07		-0.556631	2.84357e-08
-0.554622	-2.52978e-07		-0.554622	2.38976e-07		-0.554622	2.72568e-08
-0.552612	-2.36692e-07		-0.552612	1.72515e-07		-0.552612	1.62908e-08
-0.550602	-2.24946e-07		-0.550602	9.18486e-08		-0.550602	-8.37458e-10
-0.548593	-2.44064e-07		-0.548593	3.05143e-08		-0.548593	-5.41536e-09
-0.546583	-2.63689e-07		-0.546583	8.46806e-09		-0.546583	1.59573e-09
-0.544574	-2.6335e-07		-0.544574	3.64355e-09		-0.544574	1.48938e-09
-0.542564	-2.70839e-07		-0.542564	-1.90639e-08		-0.542564	3.82894e-09
-0.540554	-2.7697e-07		-0.540554	-5.36868e-08		-0.540554	1.25142e-08
-0.538545	-2.77115e-07		-0.538545	-9.13915e-08		-0.538545	1.98338e-08
-0.536535	-3.01148e-07		-0.536535	-1.22094e-07		-0.536535	2.77139e-08
-0.534525	-3.39208e-07		-0.534525	-1.65834e-07		-0.534525	3.09402e-08
-0.532516	-3.58966e-07		-0.532516	-2.32104e-07		-0.532516	2.32616e-08
-0.530506	-3.6411e-07		-0.530506	-2.76118e-07		-0.530506	1.21634e-08
-0.528496	-3.71529e-07		-0.528496	-2.69149e-07		-0.528496	9.28876e-09
-0.526487	-3.83447e-07		-0.526487	-2.53292e-07		-0.526487	1.00255e-08
-0.524477	-3.88113e-07		-0.524477	-2.67239e-07		-0.524477	7.0726e-09
-0.522467	-3.70548e-07		-0.522467	-2.89931e-07		-0.522467	9.44886e-09
-0.520458	-3.54135e-07		-0.520458	-2.8958e-07		-0.520458	1.93562e-08
-0.518448	-3.69306e-07		-0.518448	-2.84853e-07		-0.518448	2.55095e-08
-0.516439	-3.97204e-07		-0.516439	-2.92155e-07		-0.516439	2.16764e-08
-0.514429	-4.04576e-07		-0.514429	-3.12507e-07		-0.514429	1.37822e-08
-0.512419	-4.10671e-07		-0.512419	-3.50829e-07		-0.512419	9.27673e-09
-0.51041	-4.23084e-07		-0.51041	-4.10927e-07		-0.51041	7.17556e-09
-0.5084	-4.21741e-07		-0.5084	-4.38427e-07		-0.5084	1.06493e-08
-0.50639	-4.31408e-07		-0.50639	-3.98911e-07		-0.50639	1.84005e-08
-0.504381	-4.72433e-07		-0.504381	-3.76036e-07		-0.504381	1.84489e-08
-0.502371	-4.99481e-07		-0.502371	-3.80551e-07		-0.502371	1.48035e-08
-0.500361	-4.91616e-07		-0.500361	-3.48195e-07		-0.500361	1.80965e-08
-0.498352	-4.77137e-07		-0.498352	-3.08188e-07		-0.498352	2.62895e-08
-0.496342	-4.74561e-07		-0.496342	-3.11215e-07		-0.496342	3.46699e-08
-0.494332	-4.87491e-07		-0.494332	-3.08159e-07		-0.494332	5.10129e-08
-0.492323	-5.15202e-07		-0.492323	-2.89948e-07		-0.492323	6.53975e-08
-0.490313	-5.23214e-07		-0.490313	-3.11714e-07		-0.490313	6.33291e-08
-0.488304	-5.00084e-07		-0.488304	-3.35822e-07		-0.488304	6.18707e-08
-0.486294	-4.90554e-07		-0.486294	-3.03316e-07		-0.486294	5.95088e-08
-0.484284	-4.98684e-07		-0.484284	-2.78021e-07		-0.484284	4.62732e-08
-0.482275	-4.92865e-07		-0.482275	-3.03714e-07		-0.482275	4.27714e-08
-0.480265	-4.71154e-07		-0.480265	-3.21584e-07		-0.480265	5.2564e-08
-0.478255	-4.48393e-07		-0.478255	-3.36309e-07		-0.478255	5.61155e-08
-0.476246	-4.3605e-07		-0.476246	-3.40187e-07		-0.476246	6.00151e-08
-0.474236	-4.41007e-07		-0.474236	-2.99485e-07		-0.474236	7.52523e-08
-0.472226	-4.43253e-07		-0.472226	-2.81627e-07		-0.472226	8.9238e-08
-0.470217	-4.27666e-07		-0.470217	-3.16436e-07		-0.470217	9.28759e-08
-0.468207	-4.07244e-07		-0.468207	-3.48008e-07		-0.468207	9.39725e-08
-0.466197	-4.03559e-07		-0.466197	-3.6337e-07		-0.466197	9.52021e-08
-0.464188	-4.06488e-07		-0.464188	-3.81637e-07		-0.464188	9.93445e-08
-0.462178	-3.95527e-07		-0.462178	-3.81858e-07		-0.462178	1.10889e-07
-0.460168	-3.69581e-07		-0.460168	-3.6077e-07		-0.460168	1.15952e-07
-0.458159	-3.3604e-07		-0.458159	-3.24832e-07		-0.458159	1.03272e-07
-0.456149	-3.17729e-07		-0.456149	-2.78203e-07		-0.456149	8.64193e-08
-0.45414	-3.25268e-07		-0.45414	-2.49634e-07		-0.45414	7.87943e-08
-0.45213	-3.40029e-07		-0.45213	-2.45729e-07		-0.45213	7.72788e-08
-0.45012	-3.3077e-07		-0.45012	-2.56216e-07		-0.45012	7.69037e-08
-0.448111	-2.9996e-07		-0.448111	-2.44256e-07		-0.448111	8.04778e-08
-0.446101	-2.78751e-07		-0.446101	-2.17475e-07		-0.446101	8.93893e-08
-0.444091	-2.72335e-07		-0.444091	-2.13849e-07		-0.444091	9.80013e-08
-0.442082	-2.69564e-07		-0.442082	-2.20897e-07		-0.442082	1.01973e-07
-0.440072	-2.57964e-07		-0.440072	-2.06594e-07		-0.440072	1.09168e-07
-0.438062	-2.46487e-07		-0.438062	-1.93035e-07		-0.438062	1.21281e-07
-0.436053	-2.55071e-07		-0.436053	-1.76397e-07		-0.436053	1.33512e-07
-0.434043	-2.84814e-07		-0.434043	-1.56728e-07		-0.434043	1.45559e-07
-0.432033	-3.05374e-07		-0.432033	-1.68013e-07		-0.432033	1.48108e-07
-0.430024	-3.02379e-07		-0.430024	-1.68612e-07		-0.430024	1.42619e-07
-0.428014	-2.90241e-07		-0.428014	-1.22123e-07		-0.428014	1.38977e-07
-0.426005	-2.8987e-07		-0.426005	-9.88084e-08		-0.426005	1.38089e-07
-0.423995	-3.10567e-07		-0.423995	-1.40803e-07		-0.423995	1.35492e-07
-0.421985	-3.16868e-07		-0.421985	-1.53381e-07		-0.421985	1.35687e-07
-0.419976	-2.97982e-07		-0.419976	-1.24942e-07		-0.419976	1.3838e-07
-0.417966	-2.68802e-07		-0.417966	-9.23836e-08		-0.417966	1.39874e-07
-0.415956	-2.53797e-07		-0.415956	-4.9831e-08		-0.415956	1.41417e-07
-0.413947	-2.69366e-07		-0.413947	-1.91587e-08		-0.413947	1.45116e-07
-0.411937	-2.96481e-07		-0.411937	-4.08884e-08		-0.411937	1.46111e-07
-0.409927	-2.97527e-07		-0.409927	-4.65514e-08		-0.409927	1.42807e-07
-0.407918	-2.61353e-07		-0.407918	3.61701e-08		-0.407918	1.33598e-07
-0.405908	-2.31414e-07		-0.405908	1.00076e-07		-0.405908	1.26971e-07
-0.403898	-2.22608e-07		-0.403898	1.01037e-07		-0.403898	1.28986e-07
-0.401889	-2.10926e-07		-0.401889	1.05215e-07		-0.401889	1.32886e-07
-0.399879	-1.83332e-07		-0.399879	1.13611e-07		-0.399879	1.32657e-07
-0.397869	-1.67315e-07		-0.397869	1.04817e-07		-0.397869	1.28281e-07
-0.39586	-1.73812e-07		-0.39586	9.92438e-08		-0.39586	1.17727e-07
-0.39385	-1.8489e-07		-0.39385	7.96188e-08		-0.39385	1.05677e-07
-0.391841	-1.86019e-07		-0.391841	2.70843e-08		-0.391841	1.03457e-07
-0.389831	-1.7414e-07		-0.389831	1.5837e-08		-0.389831	1.11331e-07
-0.387821	-1.52781e-07		-0.387821	7.49031e-08		-0.387821	1.17249e-07
-0.385812	-1.36968e-07		-0.385812	1.28204e-07		-0.385812	1.15098e-07
-0.383802	-1.37725e-07		-0.383802	1.38485e-07		-0.383802	1.07645e-07
-0.381792	-1.45322e-07		-0.381792	1.37794e-07		-0.381792	1.02188e-07
-0.379783	-1.45314e-07		-0.379783	1.44117e-07		-0.379783	1.02898e-07
-0.377773	-1.29487e-07		-0.377773	1.65226e-07		-0.377773	1.01279e-07
-0.375763	-9.92545e-08		-0.375763	1.99244e-07		-0.375763	9.07878e-08
-0.373754	-8.2807e-08		-0.373754	2.04122e-07		-0.373754	7.84564e-08
-0.371744	-9.60266e-08		-0.371744	1.59936e-07		-0.371744	7.01388e-08
-0.369734	-1.21347e-07		-0.369734	1.11122e-07		-0.369734	7.28418e-08
-0.367725	-1.43668e-07		-0.367725	1.0083e-07		-0.367725	8.84751e-08
-0.365715	-1.51329e-07		-0.365715	1.2162e-07		-0.365715	8.90758e-08
-0.363706	-1.37277e-07		-0.363706	1.6356e-07		-0.363706	6.75694e-08
-0.361696	-1.18696e-07		-0.361696	2.022e-07		-0.361696	5.07758e-08
-0.359686	-9.94656e-08		-0.359686	2.16846e-07		-0.359686	5.06609e-08
-0.357677	-5.9391e-08		-0.357677	2.18818e-07		-0.357677	5.46782e-08
-0.355667	-2.39776e-08		-0.355667	2.2032e-07		-0.355667	5.4375e-08
-0.353657	-2.18355e-08		-0.353657	2.23287e-07		-0.353657	4.72152e-08
-0.351648	-2.41493e-08		-0.351648	2.29996e-07		-0.351648	3.63878e-08
-0.349638	-1.49605e-08		-0.349638	2.3233e-07		-0.349638	2.20243e-08
-0.347628	-1.28341e-08		-0.347628	2.35783e-07		-0.347628	4.1136e-09
-0.345619	-2.35001e-09		-0.345619	2.5448e-07		-0.345619	-1.00908e-08
-0.343609	7.37797e-09		-0.343609	2.65297e-07		-0.343609	-1.80532e-08
-0.341599	-5.69362e-09		-0.341599	2.39983e-07		-0.341599	-2.55927e-08
-0.33959	-6.64228e-09		-0.33959	2.04618e-07		-0.33959	-2.05836e-08
-0.33758	1.49494e-08		-0.33758	2.06062e-07		-0.33758	-8.01172e-09
-0.335571	3.99266e-08		-0.335571	2.62271e-07		-0.335571	-1.25187e-08
-0.333561	6.73763e-08		-0.333561	3.13007e-07		-0.333561	-3.33788e-08
-0.331551	8.36033e-08		-0.331551	3.36774e-07		-0.331551	-4.32004e-08
-0.329542	7.00556e-08		-0.329542	3.59148e-07		-0.329542	-4.93812e-08
-0.327532	4.93998e-08		-0.327532	3.64934e-07		-0.327532	-6.18272e-08
-0.325522	5.63168e-08		-0.325522	3.50437e-07		-0.325522	-7.1559e-08
-0.323513	6.73619e-08		-0.323513	3.42377e-07		-0.323513	-8.36813e-08
-0.321503	5.39962e-08		-0.321503	3.5416e-07		-0.321503	-9.72308e-08
-0.319493	3.9987e-08		-0.319493	3.73332e-07		-0.319493	-9.65812e-08
-0.317484	4.78703e-08		-0.317484	3.83252e-07		-0.317484	-8.85164e-08
-0.315474	5.80152e-08		-0.315474	3.9959e-07		-0.315474	-9.03468e-08
-0.313464	6.74411e-08		-0.313464	4.14214e-07		-0.313464	-9.3951e-08
-0.311455	7.29888e-08		-0.311455	4.17256e-07		-0.311455	-9.36297e-08
-0.309445	5.63221e-08		-0.309445	4.4366e-07		-0.309445	-9.37604e-08
-0.307435	4.04785e-08		-0.307435	5.03812e-07		-0.307435	-9.40146e-08
-0.305426	5.99649e-08		-0.305426	5.52131e-07		-0.305426	-9.78342e-08
-0.303416	7.74518e-08		-0.303416	5.71791e-07		-0.303416	-1.08838e-07
-0.301407	5.38647e-08		-0.301407	5.65623e-07		-0.301407	-1.19287e-07
-0.299397	4.62503e-08		-0.299397	5.32407e-07		-0.299397	-1.26288e-07
-0.297387	6.94182e-08		-0.297387	5.17215e-07		-0.297387	-1.42482e-07
-0.295378	9.29093e-08		-0.295378	5.35773e-07		-0.295378	-1.68138e-07
-0.293368	1.27416e-07		-0.293368	5.61303e-07		-0.293368	-1.86847e-07
-0.291358	1.52945e-07		-0.291358	5.77229e-07		-0.291358	-1.94589e-07
-0.289349	1.29158e-07		-0.289349	5.78582e-07		-0.289349	-2.09154e-07
-0.287339	1.07796e-07		-0.287339	5.70015e-07		-0.287339	-2.29484e-07
-0.285329	1.16804e-07		-0.285329	5.90296e-07		-0.285329	-2.46041e-07
-0.28332	1.07504e-07		-0.28332	6.54923e-07		-0.28332	-2.6484e-07
-0.28131	8.57237e-08		-0.28131	6.88697e-07		-0.28131	-2.81966e-07
-0.2793	8.46253e-08		-0.2793	6.81062e-07		-0.2793	-2.86023e-07
-0.277291	8.16586e-08		-0.277291	6.84923e-07		-0.277291	-2.83519e-07
-0.275281	7.0727e-08		-0.275281	7.27142e-07		-0.275281	-2.90718e-07
-0.273272	8.19652e-08		-0.273272	7.60098e-07		-0.273272	-3.064e-07
-0.271262	8.24433e-08		-0.271262	7.45888e-07		-0.271262	-3.1988e-07
-0.269252	5.07551e-08		-0.269252	7.15537e-07		-0.269252	-3.28451e-07
-0.267243	3.27852e-08		-0.267243	7.41532e-07		-0.267243	-3.30004e-07
-0.265233	4.59886e-08		-0.265233	8.17344e-07		-0.265233	-3.23925e-07
-0.263223	6.0736e-08		-0.263223	8.71614e-07		-0.263223	-3.21247e-07
-0.261214	6.88523e-08		-0.261214	8.93559e-07		-0.261214	-3.27203e-07
-0.259204	6.45565e-08		-0.259204	9.16221e-07		-0.259204	-3.30917e-07
-0.257194	4.90239e-08		-0.257194	9.12664e-07		-0.257194	-3.27302e-07
-0.255185	4.34054e-08		-0.255185	8.99218e-07		-0.255185	-3.32885e-07
-0.253175	5.63803e-08		-0.253175	9.31581e-07		-0.253175	-3.36902e-07
-0.251165	6.73028e-08		-0.251165	9.76033e-07		-0.251165	-3.28277e-07
-0.249156	5.2487e-08		-0.249156	9.51135e-07		-0.249156	-3.26083e-07
-0.247146	2.78636e-08		-0.247146	9.11415e-07		-0.247146	-3.29544e-07
-0.245136	2.27389e-08		-0.245136	9.12825e-07		-0.245136	-3.29366e-07
-0.243127	3.41725e-08		-0.243127	9.47085e-07		-0.243127	-3.3455e-07
-0.241117	4.06983e-08		-0.241117	9.91302e-07		-0.241117	-3.44629e-07
-0.239108	3.24548e-08		-0.239108	1.02778e-06		-0.239108	-3.49284e-07
-0.237098	8.10628e-09		-0.237098	1.03555e-06		-0.237098	-3.53998e-07
-0.235088	-2.79223e-08		-0.235088	1.00434e-06		-0.235088	-3.59051e-07
-0.233079	-4.5454e-08		-0.233079	9.74648e-07		-0.233079	-3.53193e-07
-0.231069	-4.78314e-08		-0.231069	9.97539e-07		-0.231069	-3.39808e-07
-0.229059	-7.3025e-08		-0.229059	1.01589e-06		-0.229059	-3.32078e-07
-0.22705	-1.07368e-07		-0.22705	9.84344e-07		-0.22705	-3.34584e-07
-0.22504	-9.2881e-08		-0.22504	9.49471e-07		-0.22504	-3.4203e-07
-0.22303	-5.87985e-08		-0.22303	9.44955e-07		-0.22303	-3.43038e-07
-0.221021	-5.97416e-08		-0.221021	9.68077e-07		-0.221021	-3.41476e-07
-0.219011	-7.64209e-08		-0.219011	1.01151e-06		-0.219011	-3.4815e-07
-0.217001	-9.36137e-08		-0.217001	1.02162e-06		-0.217001	-3.61877e-07
-0.214992	-1.26572e-07		-0.214992	9.7228e-07		-0.214992	-3.73276e-07
-0.212982	-1.39939e-07		-0.212982	9.53519e-07		-0.212982	-3.76207e-07
-0.210973	-1.29856e-07		-0.210973	9.7708e-07		-0.210973	-3.69064e-07
-0.208963	-1.3013e-07		-0.208963	9.71109e-07		-0.208963	-3.6223e-07
-0.206953	-1.38309e-07		-0.206953	9.32041e-07		-0.206953	-3.64106e-07
-0.204944	-1.3544e-07		-0.204944	8.94736e-07		-0.204944	-3.64195e-07
-0.202934	-1.24813e-07		-0.202934	8.62869e-07		-0.202934	-3.56692e-07
-0.200924	-1.06549e-07		-0.200924	8.69699e-07		-0.200924	-3.52707e-07
-0.198915	-9.89827e-08		-0.198915	8.98635e-07		-0.198915	-3.59994e-07
-0.196905	-1.15441e-07		-0.196905	8.83905e-07		-0.196905	-3.73937e-07
-0.194895	-1.2832e-07		-0.194895	8.54854e-07		-0.194895	-3.86081e-07
-0.192886	-1.1478e-07		-0.192886	8.65571e-07		-0.192886	-3.83733e-07
-0.190876	-9.8122e-08		-0.190876	8.89833e-07		-0.190876	-3.72146e-07
-0.188866	-1.07378e-07		-0.188866	8.68987e-07		-0.188866	-3.68672e-07
-0.186857	-1.247e-07		-0.186857	8.06314e-07		-0.186857	-3.6554e-07
-0.184847	-1.48806e-07		-0.184847	7.48743e-07		-0.184847	-3.56619e-07
-0.182838	-1.86182e-07		-0.182838	7.46084e-07		-0.182838	-3.46899e-07
-0.180828	-2.02346e-07		-0.180828	7.65227e-07		-0.180828	-3.44663e-07
-0.178818	-1.78065e-07		-0.178818	7.57997e-07		-0.178818	-3.51633e-07
-0.176809	-1.59328e-07		-0.176809	7.38151e-07		-0.176809	-3.57787e-07
-0.174799	-1.71502e-07		-0.174799	7.14262e-07		-0.174799	-3.49931e-07
-0.172789	-1.8571e-07		-0.172789	6.83661e-07		-0.172789	-3.36924e-07
-0.17078	-1.97723e-07		-0.17078	6.65185e-07		-0.17078	-3.34861e-07
-0.16877	-2.21594e-07		-0.16877	6.58986e-07		-0.16877	-3.40883e-07
-0.16676	-2.44885e-07		-0.16676	6.59664e-07		-0.16676	-3.53077e-07
-0.164751	-2.45597e-07		-0.164751	6.88489e-07		-0.164751	-3.65289e-07
-0.162741	-2.33475e-07		-0.162741	7.31017e-07		-0.162741	-3.62543e-07
-0.160731	-2.34451e-07		-0.160731	7.4529e-07		-0.160731	-3.60213e-07
-0.158722	-2.43339e-07		-0.158722	7.41137e-07		-0.158722	-3.73058e-07
-0.156712	-2.47513e-07		-0.156712	7.14854e-07		-0.156712	-3.85604e-07
-0.154702	-2.53713e-07		-0.154702	6.39815e-07		-0.154702	-3.78701e-07
-0.152693	-2.70414e-07		-0.152693	5.83748e-07		-0.152693	-3.62811e-07
-0.150683	-2.91925e-07		-0.150683	5.64136e-07		-0.150683	-3.48232e-07
-0.148674	-3.01221e-07		-0.148674	5.34443e-07		-0.148674	-3.50141e-07
-0.146664	-2.90406e-07		-0.146664	5.14088e-07		-0.146664	-3.74818e-07
-0.144654	-2.82085e-07		-0.144654	5.0621e-07		-0.144654	-3.91394e-07
-0.142645	-2.84122e-07		-0.142645	4.78672e-07		-0.142645	-3.88971e-07
-0.140635	-2.86604e-07		-0.140635	4.5103e-07		-0.140635	-3.81175e-07
-0.138625	-2.95104e-07		-0.138625	4.22912e-07		-0.138625	-3.84207e-07
-0.136616	-3.20653e-07		-0.136616	3.62109e-07		-0.136616	-3.97282e-07
-0.134606	-3.36378e-07		-0.134606	3.23484e-07		-0.134606	-4.05608e-07
-0.132596	-3.28814e-07		-0.132596	3.17712e-07		-0.132596	-4.07298e-07
-0.130587	-3.20104e-07		-0.130587	2.96083e-07		-0.130587	-4.05836e-07
-0.128577	-3.24029e-07		-0.128577	2.83375e-07		-0.128577	-4.06876e-07
-0.126567	-3.23197e-07		-0.126567	2.94494e-07		-0.126567	-4.2067e-07
-0.124558	-3.18275e-07		-0.124558	2.89909e-07		-0.124558	-4.42337e-07
-0.122548	-3.26659e-07		-0.122548	2.55449e-07		-0.122548	-4.51062e-07
-0.120539	-3.37707e-07		-0.120539	2.05957e-07		-0.120539	-4.46137e-07
-0.118529	-3.2672e-07		-0.118529	1.679e-07		-0.118529	-4.47294e-07
-0.116519	-3.07645e-07		-0.116519	1.52929e-07		-0.116519	-4.54033e-07
-0.11451	-2.98279e-07		-0.11451	1.41522e-07		-0.11451	-4.59255e-07
-0.1125	-2.86496e-07		-0.1125	8.91641e-08		-0.1125	-4.57983e-07
-0.11049	-2.70338e-07		-0.11049	2.36038e-08		-0.11049	-4.4884e-07
-0.108481	-2.68163e-07		-0.108481	-1.86084e-08		-0.108481	-4.3951e-07
-0.106471	-2.70937e-07		-0.106471	-2.72182e-08		-0.106471	-4.43205e-07
-0.104461	-2.54773e-07		-0.104461	-1.90762e-08		-0.104461	-4.51902e-07
-0.102452	-2.4705e-07		-0.102452	-2.81735e-08		-0.102452	-4.42282e-07
-0.100442	-2.68576e-07		-0.100442	-6.02628e-08		-0.100442	-4.26349e-07
-0.0984324	-2.89991e-07		-0.0984324	-8.97866e-08		-0.0984324	-4.24711e-07
-0.0964228	-2.87489e-07		-0.0964228	-9.1263e-08		-0.0964228	-4.33352e-07
-0.0944131	-2.7975e-07		-0.0944131	-6.65097e-08		-0.0944131	-4.40917e-07
-0.0924035	-2.92735e-07		-0.0924035	-4.7692e-08		-0.0924035	-4.40865e-07
-0.0903938	-3.22787e-07		-0.0903938	-5.02195e-08		-0.0903938	-4.24969e-07
-0.0883842	-3.52964e-07		-0.0883842	-7.45543e-08		-0.0883842	-4.02526e-07
-0.0863746	-3.64401e-07		-0.0863746	-8.59796e-08		-0.0863746	-4.01451e-07
-0.0843649	-3.50351e-07		-0.0843649	-8.86179e-08		-0.0843649	-4.13834e-07
-0.0823553	-3.21852e-07		-0.0823553	-1.07012e-07		-0.0823553	-4.11981e-07
-0.0803456	-2.99811e-07		-0.0803456	-1.34006e-07		-0.0803456	-3.99548e-07
-0.078336	-2.93634e-07		-0.078336	-1.49227e-07		-0.078336	-3.92503e-07
-0.0763263	-2.90974e-07		-0.0763263	-1.39757e-07		-0.0763263	-3.86879e-07
-0.0743167	-2.84159e-07		-0.0743167	-1.25146e-07		-0.0743167	-3.87348e-07
-0.072307	-2.84576e-07		-0.072307	-1.30331e-07		-0.072307	-3.96831e-07
-0.0702974	-3.03514e-07		-0.0702974	-1.51395e-07		-0.0702974	-3.96039e-07
-0.0682878	-3.27742e-07		-0.0682878	-1.70332e-07		-0.0682878	-3.81059e-07
-0.0662781	-3.36474e-07		-0.0662781	-1.93183e-07		-0.0662781	-3.79985e-07
-0.0642685	-3.33911e-07		-0.0642685	-2.05534e-07		-0.0642685	-3.89196e-07
-0.0622588	-3.33294e-07		-0.0622588	-1.90918e-07		-0.0622588	-3.8905e-07
-0.0602492	-3.35285e-07		-0.0602492	-1.94269e-07		-0.0602492	-3.82401e-07
-0.0582395	-3.3307e-07		-0.0582395	-2.35687e-07		-0.0582395	-3.78631e-07
-0.0562299	-3.31695e-07		-0.0562299	-2.44682e-07		-0.0562299	-3.75766e-07
-0.0542202	-3.37658e-07		-0.0542202	-2.01126e-07		-0.0542202	-3.76413e-07
-0.0522106	-3.42483e-07		-0.0522106	-1.60434e-07		-0.0522106	-3.83715e-07
-0.050201	-3.44998e-07		-0.050201	-1.49376e-07		-0.050201	-3.85695e-07
-0.0481913	-3.51961e-07		-0.0481913	-1.58559e-07		-0.0481913	-3.76396e-07
-0.0461817	-3.48184e-07		-0.0461817	-1.808e-07		-0.0461817	-3.67852e-07
-0.044172	-3.27331e-07		-0.044172	-1.8066e-07		-0.044172	-3.6543e-07
-0.0421624	-3.0599e-07		-0.0421624	-1.57656e-07		-0.0421624	-3.68478e-07
-0.0401527	-2.9404e-07		-0.0401527	-1.77531e-07		-0.0401527	-3.75453e-07
-0.0381431	-2.92364e-07		-0.0381431	-2.28901e-07		-0.0381431	-3.82194e-07
-0.0361334	-3.00922e-07		-0.0361334	-2.32298e-07		-0.0361334	-3.86046e-07
-0.0341238	-3.099e-07		-0.0341238	-1.94122e-07		-0.0341238	-3.92681e-07
-0.0321141	-3.14494e-07		-0.0321141	-2.04785e-07		-0.0321141	-4.00045e-07
-0.0301045	-3.33968e-07		-0.0301045	-2.1258e-07		-0.0301045	-4.05413e-07
-0.0280949	-3.58374e-07		-0.0280949	-1.83098e-07		-0.0280949	-4.12511e-07
-0.0260852	-3.58052e-07		-0.0260852	-2.00028e-07		-0.0260852	-4.16702e-07
-0.0240756	-3.43952e-07		-0.0240756	-2.58221e-07		-0.0240756	-4.14392e-07
-0.0220659	-3.39561e-07		-0.0220659	-2.64703e-07		-0.0220659	-4.16461e-07
-0.0200563	-3.34132e-07		-0.0200563	-2.61694e-07		-0.0200563	-4.18527e-07
-0.0180466	-3.14959e-07		-0.0180466	-3.07921e-07		-0.0180466	-4.08518e-07
-0.016037	-2.95668e-07		-0.016037	-3.45939e-07		-0.016037	-3.97213e-07
-0.0140273	-2.94427e-07		-0.0140273	-3.39994e-07		-0.0140273	-4.00525e-07
-0.0120177	-3.0925e-07		-0.0120177	-3.57882e-07		-0.0120177	-4.12327e-07
-0.0100081	-3.29786e-07		-0.0100081	-4.13136e-07		-0.0100081	-4.21487e-07
-0.00799841	-3.42388e-07		-0.00799841	-4.49905e-07		-0.00799841	-4.25309e-07
-0.00598877	-3.40512e-07		-0.00598877	-4.64755e-07		-0.00598877	-4.28281e-07
-0.00397912	-3.31202e-07		-0.00397912	-4.72462e-07		-0.00397912	-4.33734e-07
-0.00196948	-3.18433e-07		-0.00196948	-4.68797e-07		-0.00196948	-4.3788e-07
4.0166e-05	-3.10134e-07		4.0166e-05	-4.76802e-07		4.0166e-05	-4.40924e-07
0.00204981	-2.98562e-07		0.00204981	-5.29174e-07		0.00204981	-4.43351e-07
0.00405946	-2.84603e-07		0.00405946	-5.88282e-07		0.00405946	-4.43381e-07
0.0060691	-2.86128e-07		0.0060691	-6.11492e-07		0.0060691	-4.39955e-07
0.00807874	-3.00733e-07		0.00807874	-6.02908e-07		0.00807874	-4.34727e-07
0.0100884	-2.98526e-07		0.0100884	-5.8939e-07		0.0100884	-4.3106e-07
0.012098	-2.72064e-07		0.012098	-5.78097e-07		0.012098	-4.29227e-07
0.0141077	-2.34597e-07		0.0141077	-5.60734e-07		0.0141077	-4.29101e-07
0.0161173	-2.14176e-07		0.0161173	-5.43401e-07		0.0161173	-4.27761e-07
0.018127	-2.29435e-07		0.018127	-5.25338e-07		0.018127	-4.18143e-07
0.0201366	-2.49564e-07		0.0201366	-5.07513e-07		0.0201366	-4.14549e-07
0.0221463	-2.52718e-07		0.0221463	-5.08751e-07		0.0221463	-4.24762e-07
0.0241559	-2.5151e-07		0.0241559	-4.9968e-07		0.0241559	-4.36352e-07
0.0261655	-2.42753e-07		0.0261655	-4.4929e-07		0.0261655	-4.43722e-07
0.0281752	-2.40945e-07		0.0281752	-4.29544e-07		0.0281752	-4.5086e-07
0.0301848	-2.48318e-07		0.0301848	-4.44372e-07		0.0301848	-4.56238e-07
0.0321945	-2.43877e-07		0.0321945	-4.57725e-07		0.0321945	-4.59199e-07
0.0342041	-2.3955e-07		0.0342041	-4.59933e-07		0.0342041	-4.5525e-07
0.0362138	-2.53752e-07		0.0362138	-4.16546e-07		0.0362138	-4.39437e-07
0.0382234	-2.538e-07		0.0382234	-3.6094e-07		0.0382234	-4.24854e-07
0.0402331	-2.35877e-07		0.0402331	-3.37052e-07		0.0402331	-4.191e-07
0.0422427	-2.31486e-07		0.0422427	-3.40731e-07		0.0422427	-4.13218e-07
0.0442524	-2.32471e-07		0.0442524	-3.5966e-07		0.0442524	-4.0705e-07
0.046262	-2.20655e-07		0.046262	-3.93375e-07		0.046262	-4.09543e-07
0.0482716	-2.19189e-07		0.0482716	-4.01139e-07		0.0482716	-4.20128e-07
0.0502813	-2.31897e-07		0.0502813	-3.66342e-07		0.0502813	-4.37341e-07
0.0522909	-2.36854e-07		0.0522909	-3.25325e-07		0.0522909	-4.58828e-07
0.0543006	-2.29188e-07		0.0543006	-3.18076e-07		0.0543006	-4.73008e-07
0.0563102	-2.28944e-07		0.0563102	-3.22007e-07		0.0563102	-4.69308e-07
0.0583199	-2.33631e-07		0.0583199	-3.11906e-07		0.0583199	-4.55667e-07
0.0603295	-2.31917e-07		0.0603295	-2.95201e-07		0.0603295	-4.45707e-07
0.0623392	-2.31373e-07		0.0623392	-2.99034e-07		0.0623392	-4.40897e-07
0.0643488	-2.33115e-07		0.0643488	-3.24758e-07		0.0643488	-4.32388e-07
0.0663584	-2.31114e-07		0.0663584	-3.4581e-07		0.0663584	-4.19025e-07
0.0683681	-2.36128e-07		0.0683681	-3.62904e-07		0.0683681	-4.07066e-07
0.0703777	-2.47536e-07		0.0703777	-3.83326e-07		0.0703777	-3.99195e-07
0.0723874	-2.75975e-07		0.0723874	-4.34138e-07		0.0723874	-4.02293e-07
0.074397	-3.16739e-07		0.074397	-4.76186e-07		0.074397	-4.15085e-07
0.0764067	-3.40796e-07		0.0764067	-4.8576e-07		0.0764067	-4.24604e-07
0.0784163	-3.66107e-07		0.0784163	-4.74761e-07		0.0784163	-4.34665e-07
0.080426	-3.82377e-07		0.080426	-4.26195e-07		0.080426	-4.36106e-07
0.0824356	-4.05611e-07		0.0824356	-3.65565e-07		0.0824356	-4.36573e-07
0.0844452	-4.39828e-07		0.0844452	-3.27324e-07		0.0844452	-4.50072e-07
0.0864549	-4.59914e-07		0.0864549	-3.59384e-07		0.0864549	-4.56614e-07
0.0884645	-4.75979e-07		0.0884645	-4.39171e-07		0.0884645	-4.47538e-07
0.0904742	-5.02924e-07		0.0904742	-4.83977e-07		0.0904742	-4.32281e-07
0.0924838	-5.31293e-07		0.0924838	-4.54309e-07		0.0924838	-4.16251e-07
0.0944935	-5.56084e-07		0.0944935	-4.22031e-07		0.0944935	-4.07199e-07
0.0965031	-5.81936e-07		0.0965031	-4.1013e-07		0.0965031	-4.19946e-07
0.0985128	-6.03909e-07		0.0985128	-4.02811e-07		0.0985128	-4.38713e-07
0.100522	-6.24684e-07		0.100522	-4.06508e-07		0.100522	-4.34004e-07
0.102532	-6.43474e-07		0.102532	-4.09908e-07		0.102532	-4.22733e-07
0.104542	-6.52142e-07		0.104542	-3.98539e-07		0.104542	-4.29511e-07
0.106551	-6.52511e-07		0.106551	-3.84946e-07		0.106551	-4.35494e-07
0.108561	-6.57434e-07		0.108561	-3.91046e-07		0.108561	-4.35317e-07
0.110571	-6.76159e-07		0.110571	-3.8776e-07		0.110571	-4.47089e-07
0.11258	-6.94566e-07		0.11258	-3.37239e-07		0.11258	-4.56322e-07
0.11459	-7.16185e-07		0.11459	-2.70663e-07		0.11459	-4.57332e-07
0.1166	-7.38269e-07		0.1166	-2.44892e-07		0.1166	-4.68553e-07
0.118609	-7.32871e-07		0.118609	-2.75491e-07		0.118609	-4.83789e-07
0.120619	-7.11291e-07		0.120619	-3.19228e-07		0.120619	-4.76362e-07
0.122628	-7.16432e-07		0.122628	-3.21149e-07		0.122628	-4.5993e-07
0.124638	-7.44918e-07		0.124638	-2.78019e-07		0.124638	-4.55782e-07
0.126648	-7.77218e-07		0.126648	-2.37315e-07		0.126648	-4.61876e-07
0.128657	-8.0664e-07		0.128657	-2.61387e-07		0.128657	-4.65986e-07
0.130667	-8.18617e-07		0.130667	-3.02554e-07		0.130667	-4.68937e-07
0.132677	-8.08241e-07		0.132677	-3.1044e-07		0.132677	-4.66738e-07
0.134686	-8.00324e-07		0.134686	-2.94495e-07		0.134686	-4.55748e-07
0.136696	-8.00038e-07		0.136696	-2.7251e-07		0.136696	-4.53723e-07
0.138706	-7.85763e-07		0.138706	-2.56386e-07		0.138706	-4.64308e-07
0.140715	-7.6229e-07		0.140715	-2.59201e-07		0.140715	-4.6842e-07
0.142725	-7.38541e-07		0.142725	-2.77417e-07		0.142725	-4.67547e-07
0.144735	-7.07331e-07		0.144735	-2.69607e-07		0.144735	-4.74309e-07
0.146744	-6.83967e-07		0.146744	-2.44434e-07		0.146744	-4.84613e-07
0.148754	-6.97869e-07		0.148754	-2.79534e-07		0.148754	-4.85581e-07
0.150764	-7.28941e-07		0.150764	-3.33959e-07		0.150764	-4.78362e-07
0.152773	-7.46746e-07		0.152773	-3.34187e-07		0.152773	-4.66001e-07
0.154783	-7.66674e-07		0.154783	-2.98734e-07		0.154783	-4.55656e-07
0.156792	-8.04317e-07		0.156792	-2.38686e-07		0.156792	-4.52488e-07
0.158802	-8.53095e-07		0.158802	-1.37976e-07		0.158802	-4.56918e-07
0.160812	-9.14055e-07		0.160812	-5.5214e-08		0.160812	-4.62421e-07
0.162821	-9.98861e-07		0.162821	-1.15165e-08		0.162821	-4.65001e-07
0.164831	-1.10657e-06		0.164831	8.66715e-08		0.164831	-4.68167e-07
0.166841	-1.23827e-06		0.166841	2.27054e-07		0.166841	-4.73958e-07
0.16885	-1.40328e-06		0.16885	3.48829e-07		0.16885	-4.76717e-07
0.17086	-1.5902e-06		0.17086	4.8565e-07		0.17086	-4.67864e-07
0.17287	-1.80051e-06		0.17287	6.40967e-07		0.17287	-4.49751e-07
0.174879	-2.04158e-06		0.174879	7.70877e-07		0.174879	-4.38003e-07
0.176889	-2.2911e-06		0.176889	9.31171e-07		0.176889	-4.39836e-07
0.178899	-2.53319e-06		0.178899	1.18085e-06		0.178899	-4.48027e-07
0.180908	-2.78028e-06		0.180908	1.46803e-06		0.180908	-4.55559e-07
0.182918	-3.03762e-06		0.182918	1.75716e-06		0.182918	-4.63467e-07
0.184927	-3.29823e-06		0.184927	2.13118e-06		0.184927	-4.73404e-07
0.186937	-3.56965e-06		0.186937	2.57001e-06		0.186937	-4.85959e-07
0.188947	-3.85343e-06		0.188947	2.99821e-06		0.188947	-5.01831e-07
0.190956	-4.13597e-06		0.190956	3.44981e-06		0.190956	-5.12206e-07
0.192966	-4.40761e-06		0.192966	3.95917e-06		0.192966	-5.0785e-07
0.194976	-4.67153e-06		0.194976	4.49171e-06		0.194976	-4.98181e-07
0.196985	-4.92238e-06		0.196985	5.06991e-06		0.196985	-4.9634e-07
0.198995	-5.15851e-06		0.198995	5.74323e-06		0.198995	-4.96709e-07
0.201005	-5.38697e-06		0.201005	6.47584e-06		0.201005	-4.98436e-07
0.203014	-5.61172e-06		0.203014	7.21377e-06		0.203014	-5.04977e-07
0.205024	-5.83491e-06		0.205024	8.00865e-06		0.205024	-5.07841e-07
0.207034	-6.04725e-06		0.207034	8.85815e-06		0.207034	-5.07105e-07
0.209043	-6.24924e-06		0.209043	9.7176e-06		0.209043	-5.13724e-07
0.211053	-6.4297e-06		0.211053	1.05771e-05		0.211053	-5.20614e-07
0.213063	-6.59432e-06		0.213063	1.14834e-05		0.213063	-5.18708e-07
0.215072	-6.77254e-06		0.215072	1.24313e-05		0.215072	-5.17416e-07
0.217082	-6.97049e-06		0.217082	1.34072e-05		0.217082	-5.25755e-07
0.219091	-7.15034e-06		0.219091	1.44274e-05		0.219091	-5.3572e-07
0.221101	-7.31371e-06		0.221101	1.54772e-05		0.221101	-5.46e-07
0.223111	-7.46985e-06		0.223111	1.65405e-05		0.223111	-5.56937e-07
0.22512	-7.6141e-06		0.22512	1.76177e-05		0.22512	-5.53176e-07
0.22713	-7.77439e-06		0.22713	1.86875e-05		0.22713	-5.31121e-07
0.22914	-7.96119e-06		0.22914	1.96884e-05		0.22914	-5.19689e-07
0.231149	-8.13625e-06		0.231149	2.06593e-05		0.231149	-5.17839e-07
0.233159	-8.29975e-06		0.233159	2.16341e-05		0.233159	-5.06349e-07
0.235169	-8.47743e-06		0.235169	2.25597e-05		0.235169	-4.89634e-07
0.237178	-8.65861e-06		0.237178	2.33844e-05		0.237178	-4.81666e-07
0.239188	-8.82141e-06		0.239188	2.41076e-05		0.239188	-4.77214e-07
0.241198	-8.98335e-06		0.241198	2.47348e-05		0.241198	-4.77929e-07
0.243207	-9.15306e-06		0.243207	2.52876e-05		0.243207	-4.92626e-07
0.245217	-9.32386e-06		0.245217	2.57877e-05		0.245217	-5.10802e-07
0.247226	-9.49826e-06		0.247226	2.62233e-05		0.247226	-5.20068e-07
0.249236	-9.67387e-06		0.249236	2.65721e-05		0.249236	-5.29164e-07
0.251246	-9.83392e-06		0.251246	2.68326e-05		0.251246	-5.36408e-07
0.253255	-9.96918e-06		0.253255	2.70142e-05		0.253255	-5.39024e-07
0.255265	-1.01077e-05		0.255265	2.71381e-05		0.255265	-5.52348e-07
0.257275	-1.02506e-05		0.257275	2.72169e-05		0.257275	-5.65407e-07
0.259284	-1.03653e-05		0.259284	2.72377e-05		0.259284	-5.62181e-07
0.261294	-1.04469e-05		0.261294	2.71895e-05		0.261294	-5.63582e-07
0.263304	-1.0511e-05		0.263304	2.71179e-05		0.263304	-5.86857e-07
0.265313	-1.05428e-05		0.265313	2.70695e-05		0.265313	-6.07573e-07
0.267323	-1.0551e-05		0.267323	2.70403e-05		0.267323	-6.12751e-07
0.269333	-1.05594e-05		0.269333	2.70309e-05		0.269333	-6.12101e-07
0.271342	-1.05564e-05		0.271342	2.7064e-05		0.271342	-6.08798e-07
0.273352	-1.05196e-05		0.273352	2.71701e-05		0.273352	-6.06692e-07
0.275361	-1.04762e-05		0.275361	2.73605e-05		0.275361	-6.14656e-07
0.277371	-1.04382e-05		0.277371	2.76222e-05		0.277371	-6.15791e-07
0.279381	-1.03886e-05		0.279381	2.79262e-05		0.279381	-5.98585e-07
0.28139	-1.0333e-05		0.28139	2.82689e-05		0.28139	-5.85557e-07
0.2834	-1.02798e-05		0.2834	2.87006e-05		0.2834	-5.91524e-07
0.28541	-1.02216e-05		0.28541	2.92024e-05		0.28541	-5.9786e-07
0.287419	-1.01693e-05		0.287419	2.97461e-05		0.287419	-5.94467e-07
0.289429	-1.01335e-05		0.289429	3.03491e-05		0.289429	-5.84462e-07
0.291439	-1.01004e-05		0.291439	3.10541e-05		0.291439	-5.78487e-07
0.293448	-1.0055e-05		0.293448	3.18729e-05		0.293448	-5.83909e-07
0.295458	-1.00071e-05		0.295458	3.2774e-05		0.295458	-5.97702e-07
0.297468	-9.96186e-06		0.297468	3.375e-05		0.297468	-6.16377e-07
0.299477	-9.90974e-06		0.299477	3.47505e-05		0.299477	-6.32135e-07
0.301487	-9.84272e-06		0.301487	3.57864e-05		0.301487	-6.3451e-07
0.303497	-9.76514e-06		0.303497	3.68661e-05		0.303497	-6.37503e-07
0.305506	-9.68966e-06		0.305506	3.79841e-05		0.305506	-6.5244e-07
0.307516	-9.62372e-06		0.307516	3.91115e-05		0.307516	-6.64825e-07
0.309525	-9.56262e-06		0.309525	4.02003e-05		0.309525	-6.58729e-07
0.311535	-9.49529e-06		0.311535	4.124e-05		0.311535	-6.44355e-07
0.313545	-9.4218e-06		0.313545	4.22794e-05		0.313545	-6.33287e-07
0.315554	-9.34655e-06		0.315554	4.33423e-05		0.315554	-6.24079e-07
0.317564	-9.26594e-06		0.317564	4.43792e-05		0.317564	-6.21776e-07
0.319574	-9.16974e-06		0.319574	4.53128e-05		0.319574	-6.33871e-07
0.321583	-9.06825e-06		0.321583	4.61834e-05		0.321583	-6.43191e-07
0.323593	-8.97007e-06		0.323593	4.70851e-05		0.323593	-6.43294e-07
0.325603	-8.87661e-06		0.325603	4.79997e-05		0.325603	-6.48849e-07
0.327612	-8.79209e-06		0.327612	4.88941e-05		0.327612	-6.58744e-07
0.329622	-8.71235e-06		0.329622	4.97467e-05		0.329622	-6.54273e-07
0.331632	-8.61628e-06		0.331632	5.05606e-05		0.331632	-6.38598e-07
0.333641	-8.4954e-06		0.333641	5.13692e-05		0.333641	-6.24086e-07
0.335651	-8.37554e-06		0.335651	5.21846e-05		0.335651	-6.16669e-07
0.33766	-8.28522e-06		0.33766	5.30017e-05		0.33766	-6.17373e-07
0.33967	-8.2057e-06		0.33967	5.38005e-05		0.33967	-6.17826e-07
0.34168	-8.11515e-06		0.34168	5.45512e-05		0.34168	-6.13432e-07
0.343689	-8.02289e-06		0.343689	5.5297e-05		0.343689	-6.0625e-07
0.345699	-7.93513e-06		0.345699	5.60643e-05		0.345699	-6.01264e-07
0.347709	-7.83625e-06		0.347709	5.68504e-05		0.347709	-5.97368e-07
0.349718	-7.73345e-06		0.349718	5.76167e-05		0.349718	-5.92193e-07
0.351728	-7.63859e-06		0.351728	5.83479e-05		0.351728	-5.8783e-07
0.353738	-7.53748e-06		0.353738	5.90493e-05		0.353738	-5.83445e-07
0.355747	-7.43533e-06		0.355747	5.97565e-05		0.355747	-5.72988e-07
0.357757	-7.36861e-06		0.357757	6.05014e-05		0.357757	-5.56426e-07
0.359767	-7.31788e-06		0.359767	6.12202e-05		0.359767	-5.41271e-07
0.361776	-7.24941e-06		0.361776	6.18793e-05		0.361776	-5.3039e-07
0.363786	-7.16326e-06		0.363786	6.25358e-05		0.363786	-5.24195e-07
0.365796	-7.07674e-06		0.365796	6.32378e-05		0.365796	-5.28641e-07
0.367805	-6.99676e-06		0.367805	6.39182e-05		0.367805	-5.32247e-07
0.369815	-6.93055e-06		0.369815	6.45393e-05		0.369815	-5.18659e-07
0.371824	-6.86725e-06		0.371824	6.51443e-05		0.371824	-5.04671e-07
0.373834	-6.78067e-06		0.373834	6.57398e-05		0.373834	-5.04912e-07
0.375844	-6.68353e-06		0.375844	6.63183e-05		0.375844	-4.98865e-07
0.377853	-6.61632e-06		0.377853	6.69356e-05		0.377853	-4.80407e-07
0.379863	-6.56164e-06		0.379863	6.7551e-05		0.379863	-4.63059e-07
0.381873	-6.48064e-06		0.381873	6.80999e-05		0.381873	-4.53195e-07
0.383882	-6.37779e-06		0.383882	6.86258e-05		0.383882	-4.56979e-07
0.385892	-6.28408e-06		0.385892	6.91848e-05		0.385892	-4.69338e-07
0.387902	-6.19993e-06		0.387902	6.97329e-05		0.387902	-4.71505e-07
0.389911	-6.12627e-06		0.389911	7.02394e-05		0.389911	-4.5799e-07
0.391921	-6.07308e-06		0.391921	7.06889e-05		0.391921	-4.38007e-07
0.393931	-6.01382e-06		0.393931	7.1089e-05		0.393931	-4.24737e-07
0.39594	-5.92633e-06		0.39594	7.15203e-05		0.39594	-4.15009e-07
0.39795	-5.85568e-06		0.39795	7.20271e-05		0.39795	-4.02398e-07
0.399959	-5.80649e-06		0.399959	7.25604e-05		0.399959	-3.91139e-07
0.401969	-5.74089e-06		0.401969	7.30533e-05		0.401969	-3.83481e-07
0.403979	-5.65986e-06		0.403979	7.34712e-05		0.403979	-3.8094e-07
0.405988	-5.57256e-06		0.405988	7.38556e-05		0.405988	-3.87167e-07
0.407998	-5.46612e-06		0.407998	7.42627e-05		0.407998	-3.97818e-07
0.410008	-5.36672e-06		0.410008	7.46926e-05		0.410008	-3.98393e-07
0.412017	-5.3007e-06		0.412017	7.51276e-05		0.412017	-3.87195e-07
0.414027	-5.23727e-06		0.414027	7.55318e-05		0.414027	-3.82466e-07
0.416037	-5.16635e-06		0.416037	7.58811e-05		0.416037	-3.83251e-07
0.418046	-5.11616e-06		0.418046	7.62153e-05		0.418046	-3.77931e-07
0.420056	-5.07181e-06		0.420056	7.65571e-05		0.420056	-3.678e-07
0.422066	-5.00684e-06		0.422066	7.68845e-05		0.422066	-3.56646e-07
0.424075	-4.94089e-06		0.424075	7.72008e-05		0.424075	-3.45656e-07
0.426085	-4.88604e-06		0.426085	7.75139e-05		0.426085	-3.37464e-07
0.428094	-4.82724e-06		0.428094	7.7816e-05		0.428094	-3.32449e-07
0.430104	-4.76359e-06		0.430104	7.81151e-05		0.430104	-3.337e-07
0.432114	-4.70507e-06		0.432114	7.84522e-05		0.432114	-3.37515e-07
0.434123	-4.63668e-06		0.434123	7.8798e-05		0.434123	-3.35025e-07
0.436133	-4.556e-06		0.436133	7.90722e-05		0.436133	-3.29964e-07
0.438143	-4.49019e-06		0.438143	7.93118e-05		0.438143	-3.29948e-07
0.440152	-4.43934e-06		0.440152	7.95858e-05		0.440152	-3.31832e-07
0.442162	-4.38252e-06		0.442162	7.9865e-05		0.442162	-3.30554e-07
0.444172	-4.32448e-06		0.444172	8.01257e-05		0.444172	-3.25202e-07
0.446181	-4.26049e-06		0.446181	8.03533e-05		0.446181	-3.18493e-07
0.448191	-4.18404e-06		0.448191	8.05219e-05		0.448191	-3.1488e-07
0.450201	-4.12459e-06		0.450201	8.0693e-05		0.450201	-3.17796e-07
0.45221	-4.09937e-06		0.45221	8.09577e-05		0.45221	-3.20728e-07
0.45422	-4.06298e-06		0.45422	8.12241e-05		0.45422	-3.23223e-07
0.45623	-4.00006e-06		0.45623	8.14e-05		0.45623	-3.25307e-07
0.458239	-3.92939e-06		0.458239	8.1529e-05		0.458239	-3.1793e-07
0.460249	-3.86488e-06		0.460249	8.1699e-05		0.460249	-3.04571e-07
0.462258	-3.79976e-06		0.462258	8.18915e-05		0.462258	-3.0734e-07
0.464268	-3.7363e-06		0.464268	8.20821e-05		0.464268	-3.13665e-07
0.466278	-3.67708e-06		0.466278	8.22655e-05		0.466278	-3.09236e-07
0.468287	-3.61392e-06		0.468287	8.23878e-05		0.468287	-3.05938e-07
0.470297	-3.54454e-06		0.470297	8.24653e-05		0.470297	-3.0499e-07
0.472307	-3.48298e-06		0.472307	8.25843e-05		0.472307	-2.99372e-07
0.474316	-3.43056e-06		0.474316	8.27251e-05		0.474316	-3.01704e-07
0.476326	-3.38139e-06		0.476326	8.28429e-05		0.476326	-3.03013e-07
0.478336	-3.33822e-06		0.478336	8.29455e-05		0.478336	-2.84222e-07
0.480345	-3.29221e-06		0.480345	8.307e-05		0.480345	-2.63744e-07
0.482355	-3.23393e-06		0.482355	8.31939e-05		0.482355	-2.59945e-07
0.484365	-3.17568e-06		0.484365	8.33089e-05		0.484365	-2.61883e-07
0.486374	-3.11925e-06		0.486374	8.34189e-05		0.486374	-2.63655e-07
0.488384	-3.05792e-06		0.488384	8.34989e-05		0.488384	-2.66995e-07
0.490393	-2.99992e-06		0.490393	8.35455e-05		0.490393	-2.59469e-07
0.492403	-2.93624e-06		0.492403	8.36048e-05		0.492403	-2.4731e-07
0.494413	-2.86328e-06		0.494413	8.36904e-05		0.494413	-2.41043e-07
0.496422	-2.79994e-06		0.496422	8.37585e-05		0.496422	-2.34874e-07
0.498432	-2.75352e-06		0.498432	8.3787e-05		0.498432	-2.30964e-07
0.500442	-2.70824e-06		0.500442	8.3796e-05		0.500442	-2.34199e-07
0.502451	-2.66e-06		0.502451	8.3796e-05		0.502451	-2.33814e-07
0.504461	-2.61872e-06		0.504461	8.38071e-05		0.504461	-2.32777e-07
0.506471	-2.58591e-06		0.506471	8.38521e-05		0.506471	-2.41089e-07
0.50848	-2.54661e-06		0.50848	8.38866e-05		0.50848	-2.44057e-07
0.51049	-2.48779e-06		0.51049	8.38886e-05		0.51049	-2.34862e-07
0.5125	-2.41852e-06		0.5125	8.38982e-05		0.5125	-2.29193e-07
0.514509	-2.34865e-06		0.514509	8.39091e-05		0.514509	-2.31485e-07
0.516519	-2.27828e-06		0.516519	8.38855e-05		0.516519	-2.35307e-07
0.518529	-2.21594e-06		0.518529	8.38483e-05		0.518529	-2.39704e-07
0.520538	-2.17338e-06		0.520538	8.38356e-05		0.520538	-2.42791e-07
0.522548	-2.14371e-06		0.522548	8.38391e-05		0.522548	-2.37633e-07
0.524557	-2.1072e-06		0.524557	8.38534e-05		0.524557	-2.25384e-07
0.526567	-2.06392e-06		0.526567	8.38682e-05		0.526567	-2.18958e-07
0.528577	-2.01864e-06		0.528577	8.38512e-05		0.528577	-2.20516e-07
0.530586	-1.96717e-06		0.530586	8.37999e-05		0.530586	-2.25286e-07
0.532596	-1.91542e-06		0.532596	8.37476e-05		0.532596	-2.38923e-07
0.534606	-1.87483e-06		0.534606	8.37216e-05		0.534606	-2.51675e-07
0.536615	-1.83363e-06		0.536615	8.37313e-05		0.536615	-2.50762e-07
0.538625	-1.77855e-06		0.538625	8.37488e-05		0.538625	-2.56185e-07
0.540635	-1.72357e-06		0.540635	8.37329e-05		0.540635	-2.6847e-07
0.542644	-1.69788e-06		0.542644	8.36609e-05		0.542644	-2.67753e-07
0.544654	-1.69139e-06		0.544654	8.35684e-05		0.544654	-2.58324e-07
0.546664	-1.66044e-06		0.546664	8.34982e-05		0.546664	-2.61771e-07
0.548673	-1.61733e-06		0.548673	8.34455e-05		0.548673	-2.67844e-07
0.550683	-1.58705e-06		0.550683	8.33972e-05		0.550683	-2.64852e-07
0.552692	-1.56044e-06		0.552692	8.33343e-05		0.552692	-2.60497e-07
0.554702	-1.52847e-06		0.554702	8.32636e-05		0.554702	-2.53972e-07
0.556712	-1.49226e-06		0.556712	8.32106e-05		0.556712	-2.44945e-07
0.558721	-1.43601e-06		0.558721	8.31575e-05		0.558721	-2.46148e-07
0.560731	-1.36619e-06		0.560731	8.30735e-05		0.560731	-2.55769e-07
0.562741	-1.31054e-06		0.562741	8.29489e-05		0.562741	-2.55256e-07
0.56475	-1.27608e-06		0.56475	8.28282e-05		0.56475	-2.42032e-07
0.56676	-1.24612e-06		0.56676	8.27578e-05		0.56676	-2.32713e-07
0.56877	-1.21524e-06		0.56877	8.27136e-05		0.56877	-2.38416e-07
0.570779	-1.18251e-06		0.570779	8.26596e-05		0.570779	-2.55594e-07
0.572789	-1.14834e-06		0.572789	8.25653e-05		0.572789	-2.74146e-07
0.574799	-1.12681e-06		0.574799	8.24471e-05		0.574799	-2.78824e-07
0.576808	-1.1134e-06		0.576808	8.23227e-05		0.576808	-2.6858e-07
0.578818	-1.0742e-06		0.578818	8.21886e-05		0.578818	-2.61726e-07
0.580827	-1.0171e-06		0.580827	8.2059e-05		0.580827	-2.65369e-07
0.582837	-9.79304e-07		0.582837	8.19506e-05		0.582837	-2.6268e-07
0.584847	-9.56194e-07		0.584847	8.18285e-05		0.584847	-2.45643e-07
0.586856	-9.21512e-07		0.586856	8.16821e-05		0.586856	-2.33463e-07
0.588866	-8.89609e-07		0.588866	8.15465e-05		0.588866	-2.30911e-07
0.590876	-8.56123e-07		0.590876	8.14349e-05		0.590876	-2.34707e-07
0.592885	-8.04436e-07		0.592885	8.13266e-05		0.592885	-2.41689e-07
0.594895	-7.78975e-07		0.594895	8.119e-05		0.594895	-2.38668e-07
0.596905	-7.95003e-07		0.596905	8.10547e-05		0.596905	-2.20624e-07
0.598914	-7.92594e-07		0.598914	8.09406e-05		0.598914	-2.07666e-07
0.600924	-7.4831e-07		0.600924	8.08129e-05		0.600924	-2.10135e-07
0.602934	-6.94823e-07		0.602934	8.06584e-05		0.602934	-2.14356e-07
0.604943	-6.43929e-07		0.604943	8.05298e-05		0.604943	-2.15147e-07
0.606953	-5.88372e-07		0.606953	8.04266e-05		0.606953	-2.20672e-07
0.608963	-5.43254e-07		0.608963	8.03092e-05		0.608963	-2.23323e-07
0.610972	-4.98598e-07		0.610972	8.01713e-05		0.610972	-2.27384e-07
0.612982	-4.3469e-07		0.612982	8.00271e-05		0.612982	-2.38409e-07
0.614991	-3.79895e-07		0.614991	7.98801e-05		0.614991	-2.45589e-07
0.617001	-3.55393e-07		0.617001	7.97308e-05		0.617001	-2.41917e-07
0.619011	-3.34177e-07		0.619011	7.95773e-05		0.619011	-2.33382e-07
0.62102	-2.90814e-07		0.62102	7.94074e-05		0.62102	-2.28923e-07
0.62303	-2.4414e-07		0.62303	7.92318e-05		0.62303	-2.28678e-07
0.62504	-2.14124e-07		0.62504	7.90669e-05		0.62504	-2.26006e-07
0.627049	-1.93373e-07		0.627049	7.89125e-05		0.627049	-2.20026e-07
0.629059	-1.74599e-07		0.629059	7.87625e-05		0.629059	-2.16812e-07
0.631069	-1.44099e-07		0.631069	7.86004e-05		0.631069	-2.20184e-07
0.633078	-8.33379e-08		0.633078	7.84332e-05		0.633078	-2.2601e-07
0.635088	-2.17479e-08		0.635088	7.82852e-05		0.635088	-2.27975e-07
0.637098	1.41343e-08		0.637098	7.81633e-05		0.637098	-2.19552e-07
0.639107	3.67815e-08		0.639107	7.80574e-05		0.639107	-2.00171e-07
0.641117	6.70589e-08		0.641117	7.79325e-05		0.641117	-1.82656e-07
0.643126	9.53119e-08		0.643126	7.77341e-05		0.643126	-1.77056e-07
0.645136	1.06417e-07		0.645136	7.75054e-05		0.645136	-1.77266e-07
0.647146	1.00926e-07		0.647146	7.73313e-05		0.647146	-1.76367e-07
0.649155	8.72086e-08		0.649155	7.7204e-05		0.649155	-1.67777e-07
0.651165	9.28779e-08		0.651165	7.70896e-05		0.651165	-1.52387e-07
0.653175	1.45903e-07		0.653175	7.69757e-05		0.653175	-1.46323e-07
0.655184	2.04684e-07		0.655184	7.68218e-05		0.655184	-1.44515e-07
0.657194	2.29182e-07		0.657194	7.66486e-05		0.657194	-1.30995e-07
0.659204	2.30573e-07		0.659204	7.65109e-05		0.659204	-1.14625e-07
0.661213	2.35214e-07		0.661213	7.6405e-05		0.661213	-1.17069e-07
0.663223	2.55287e-07		0.663223	7.62758e-05		0.663223	-1.31819e-07
0.665233	3.02697e-07		0.665233	7.61243e-05		0.665233	-1.41747e-07
0.667242	3.59583e-07		0.667242	7.59786e-05		0.667242	-1.48102e-07
0.669252	3.68362e-07		0.669252	7.58497e-05		0.669252	-1.44451e-07
0.671262	3.22591e-07		0.671262	7.57202e-05		0.671262	-1.26296e-07
0.673271	2.86045e-07		0.673271	7.55551e-05		0.673271	-1.16841e-07
0.675281	2.8888e-07		0.675281	7.53669e-05		0.675281	-1.22728e-07
0.67729	3.11398e-07		0.67729	7.51899e-05		0.67729	-1.24081e-07
0.6793	3.42018e-07		0.6793	7.50556e-05		0.6793	-1.18348e-07
0.68131	3.70253e-07		0.68131	7.494e-05		0.68131	-1.16892e-07
0.683319	3.90115e-07		0.683319	7.47933e-05		0.683319	-1.14986e-07
0.685329	4.17136e-07		0.685329	7.46182e-05		0.685329	-1.12164e-07
0.687339	4.58232e-07		0.687339	7.4441e-05		0.687339	-1.15406e-07
0.689348	4.821e-07		0.689348	7.42945e-05		0.689348	-1.19011e-07
0.691358	4.62466e-07		0.691358	7.41744e-05		0.691358	-1.24448e-07
0.693368	4.50305e-07		0.693368	7.40213e-05		0.693368	-1.28864e-07
0.695377	4.79999e-07		0.695377	7.38202e-05		0.695377	-1.22334e-07
0.697387	5.29933e-07		0.697387	7.3612e-05		0.697387	-1.18874e-07
0.699397	5.59367e-07		0.699397	7.34181e-05		0.699397	-1.26963e-07
0.701406	5.47871e-07		0.701406	7.32263e-05		0.701406	-1.24895e-07
0.703416	5.30443e-07		0.703416	7.30387e-05		0.703416	-1.14172e-07
0.705425	5.47665e-07		0.705425	7.28626e-05		0.705425	-1.18181e-07
0.707435	5.94162e-07		0.707435	7.26901e-05		0.707435	-1.35455e-07
0.709445	6.3404e-07		0.709445	7.25119e-05		0.709445	-1.45653e-07
0.711454	6.44394e-07		0.711454	7.23601e-05		0.711454	-1.45423e-07
0.713464	6.50045e-07		0.713464	7.22259e-05		0.713464	-1.43054e-07
0.715474	6.7575e-07		0.715474	7.20426e-05		0.715474	-1.36899e-07
0.717483	7.21467e-07		0.717483	7.18345e-05		0.717483	-1.34393e-07
0.719493	7.63091e-07		0.719493	7.16813e-05		0.719493	-1.40943e-07
0.721503	7.82866e-07		0.721503	7.15339e-05		0.721503	-1.40822e-07
0.723512	7.7538e-07		0.723512	7.1323e-05		0.723512	-1.26154e-07
0.725522	7.64436e-07		0.725522	7.11073e-05		0.725522	-1.11223e-07
0.727532	7.89155e-07		0.727532	7.09124e-05		0.727532	-1.03686e-07
0.729541	8.37265e-07		0.729541	7.07244e-05		0.729541	-1.00564e-07
0.731551	8.55469e-07		0.731551	7.05854e-05		0.731551	-9.7877e-08
0.73356	8.43528e-07		0.73356	7.04675e-05		0.73356	-9.67502e-08
0.73557	8.4313e-07		0.73557	7.02843e-05		0.73557	-1.01838e-07
0.73758	8.62223e-07		0.73758	7.00561e-05		0.73758	-1.12227e-07
0.739589	8.87378e-07		0.739589	6.98699e-05		0.739589	-1.25191e-07
0.741599	9.00695e-07		0.741599	6.97242e-05		0.741599	-1.33556e-07
0.743609	9.03423e-07		0.743609	6.95476e-05		0.743609	-1.29283e-07
0.745618	9.21362e-07		0.745618	6.93486e-05		0.745618	-1.16374e-07
0.747628	9.66896e-07		0.747628	6.91469e-05		0.747628	-1.02953e-07
0.749638	1.00812e-06		0.749638	6.89416e-05		0.749638	-9.13744e-08
0.751647	1.01695e-06		0.751647	6.87923e-05		0.751647	-8.3691e-08
0.753657	1.01004e-06		0.753657	6.86972e-05		0.753657	-8.11872e-08
0.755667	1.00516e-06		0.755667	6.85637e-05		0.755667	-7.34991e-08
0.757676	1.01067e-06		0.757676	6.83584e-05		0.757676	-6.13227e-08
0.759686	1.033e-06		0.759686	6.81431e-05		0.759686	-6.502e-08
0.761696	1.06249e-06		0.761696	6.79458e-05		0.761696	-7.92449e-08
0.763705	1.06882e-06		0.763705	6.77532e-05		0.763705	-8.8808e-08
0.765715	1.06929e-06		0.765715	6.75698e-05		0.765715	-9.86151e-08
0.767724	1.10195e-06		0.767724	6.73848e-05		0.767724	-9.59814e-08
0.769734	1.1531e-06		0.769734	6.71997e-05		0.769734	-7.59563e-08
0.771744	1.17888e-06		0.771744	6.70354e-05		0.771744	-7.31997e-08
0.773753	1.19388e-06		0.773753	6.68861e-05		0.773753	-8.84814e-08
0.775763	1.22014e-06		0.775763	6.67244e-05		0.775763	-9.03711e-08
0.777773	1.26257e-06		0.777773	6.65254e-05		0.777773	-7.82447e-08
0.779782	1.32469e-06		0.779782	6.63181e-05		0.779782	-7.6025e-08
0.781792	1.38388e-06		0.781792	6.61515e-05		0.781792	-8.44816e-08
0.783802	1.40722e-06		0.783802	6.59868e-05		0.783802	-9.42592e-08
0.785811	1.40521e-06		0.785811	6.57762e-05		0.785811	-1.04104e-07
0.787821	1.40636e-06		0.787821	6.55502e-05		0.787821	-1.04318e-07
0.789831	1.41703e-06		0.789831	6.537e-05		0.789831	-8.84966e-08
0.79184	1.43724e-06		0.79184	6.52113e-05		0.79184	-7.92072e-08
0.79385	1.46694e-06		0.79385	6.50228e-05		0.79385	-8.27976e-08
0.795859	1.4948e-06		0.795859	6.48111e-05		0.795859	-8.06108e-08
0.797869	1.51875e-06		0.797869	6.45965e-05		0.797869	-7.08524e-08
0.799879	1.55234e-06		0.799879	6.43865e-05		0.799879	-6.72517e-08
0.801888	1.58813e-06		0.801888	6.41931e-05		0.801888	-7.25335e-08
0.803898	1.61541e-06		0.803898	6.40403e-05		0.803898	-8.24706e-08
0.805908	1.64881e-06		0.805908	6.39029e-05		0.805908	-9.25466e-08
0.807917	1.68867e-06		0.807917	6.37349e-05		0.807917	-9.21507e-08
0.809927	1.71808e-06		0.809927	6.35394e-05		0.809927	-8.42718e-08
0.811937	1.73457e-06		0.811937	6.33922e-05		0.811937	-8.28265e-08
0.813946	1.74848e-06		0.813946	6.3286e-05		0.813946	-8.13769e-08
0.815956	1.74609e-06		0.815956	6.31474e-05		0.815956	-6.91987e-08
0.817966	1.7263e-06		0.817966	6.29493e-05		0.817966	-5.4569e-08
0.819975	1.7251e-06		0.819975	6.27113e-05		0.819975	-5.11753e-08
0.821985	1.76618e-06		0.821985	6.24576e-05		0.821985	-5.55956e-08
0.823995	1.80967e-06		0.823995	6.22509e-05		0.823995	-6.80235e-08
0.826004	1.84124e-06		0.826004	6.21143e-05		0.826004	-8.95793e-08
0.828014	1.86353e-06		0.828014	6.19837e-05		0.828014	-9.85892e-08
0.830023	1.86336e-06		0.830023	6.18357e-05		0.830023	-8.63359e-08
0.832033	1.8565e-06		0.832033	6.16882e-05		0.832033	-8.13347e-08
0.834043	1.86543e-06		0.834043	6.15306e-05		0.834043	-9.00511e-08
0.836052	1.8798e-06		0.836052	6.1358e-05		0.836052	-8.8464e-08
0.838062	1.89158e-06		0.838062	6.11667e-05		0.838062	-7.43591e-08
0.840072	1.90676e-06		0.840072	6.09519e-05		0.840072	-6.50871e-08
0.842081	1.91442e-06		0.842081	6.07505e-05		0.842081	-6.02705e-08
0.844091	1.90809e-06		0.844091	6.05686e-05		0.844091	-6.29112e-08
0.846101	1.88908e-06		0.846101	6.0369e-05		0.846101	-8.00867e-08
0.84811	1.87603e-06		0.84811	6.01876e-05		0.84811	-9.80302e-08
0.85012	1.87473e-06		0.85012	6.0026e-05		0.85012	-9.85241e-08
0.85213	1.8831e-06		0.85213	5.98308e-05		0.85213	-9.73517e-08
0.854139	1.90565e-06		0.854139	5.96225e-05		0.854139	-1.08653e-07
0.856149	1.93979e-06		0.856149	5.94386e-05		0.856149	-1.22849e-07
0.858158	1.97127e-06		0.858158	5.92562e-05		0.858158	-1.28166e-07
0.860168	1.98881e-06		0.860168	5.90768e-05		0.860168	-1.17206e-07
0.862178	1.98425e-06		0.862178	5.89241e-05		0.862178	-9.84298e-08
0.864187	1.96246e-06		0.864187	5.87689e-05		0.864187	-9.29588e-08
0.866197	1.94935e-06		0.866197	5.85783e-05		0.866197	-1.02991e-07
0.868207	1.95037e-06		0.868207	5.83714e-05		0.868207	-1.16943e-07
0.870216	1.94947e-06		0.870216	5.82069e-05		0.870216	-1.24192e-07
0.872226	1.95373e-06		0.872226	5.80722e-05		0.872226	-1.25762e-07
0.874236	1.97271e-06		0.874236	5.78963e-05		0.874236	-1.34931e-07
0.876245	1.98241e-06		0.876245	5.76828e-05		0.876245	-1.57522e-07
0.878255	1.98172e-06		0.878255	5.74799e-05		0.878255	-1.79957e-07
0.880265	1.99525e-06		0.880265	5.72836e-05		0.880265	-1.84065e-07
0.882274	2.03181e-06		0.882274	5.70704e-05		0.882274	-1.70877e-07
0.884284	2.06735e-06		0.884284	5.6865e-05		0.884284	-1.56356e-07
0.886293	2.07838e-06		0.886293	5.66826e-05		0.886293	-1.54281e-07
0.888303	2.06092e-06		0.888303	5.65386e-05		0.888303	-1.68813e-07
0.890313	2.03577e-06		0.890313	5.64254e-05		0.890313	-1.83217e-07
0.892322	2.02181e-06		0.892322	5.62903e-05		0.892322	-1.79886e-07
0.894332	2.02046e-06		0.894332	5.61151e-05		0.894332	-1.75063e-07
0.896342	2.02875e-06		0.896342	5.59254e-05		0.896342	-1.83873e-07
0.898351	2.04179e-06		0.898351	5.57275e-05		0.898351	-1.99165e-07
0.900361	2.05253e-06		0.900361	5.55255e-05		0.900361	-2.03638e-07
0.902371	2.05707e-06		0.902371	5.53324e-05		0.902371	-1.92249e-07
0.90438	2.06388e-06		0.90438	5.51364e-05		0.90438	-1.72545e-07
0.90639	2.06563e-06		0.90639	5.49525e-05		0.90639	-1.579e-07
0.9084	2.04843e-06		0.9084	5.48179e-05		0.9084	-1.59644e-07
0.910409	2.02013e-06		0.910409	5.47225e-05		0.910409	-1.72816e-07
0.912419	2.01451e-06		0.912419	5.45974e-05		0.912419	-1.80878e-07
0.914429	2.02591e-06		0.914429	5.44183e-05		0.914429	-1.77102e-07
0.916438	2.02987e-06		0.916438	5.42264e-05		0.916438	-1.70575e-07
0.918448	2.0219e-06		0.918448	5.40648e-05		0.918448	-1.7336e-07
0.920457	2.01839e-06		0.920457	5.39195e-05		0.920457	-1.7926e-07
0.922467	2.02332e-06		0.922467	5.37515e-05		0.922467	-1.79393e-07
0.924477	2.01955e-06		0.924477	5.35609e-05		0.924477	-1.74509e-07
0.926486	1.9994e-06		0.926486	5.33664e-05		0.926486	-1.65875e-07
0.928496	1.97886e-06		0.928496	5.32051e-05		0.928496	-1.65959e-07
0.930506	1.97343e-06		0.930506	5.31039e-05		0.930506	-1.80214e-07
0.932515	1.97094e-06		0.932515	5.30142e-05		0.932515	-1.86638e-07
0.934525	1.96835e-06		0.934525	5.28874e-05		0.934525	-1.75286e-07
0.936535	1.97277e-06		0.936535	5.27212e-05		0.936535	-1.61937e-07
0.938544	1.97835e-06		0.938544	5.25287e-05		0.938544	-1.58683e-07
0.940554	1.97583e-06		0.940554	5.23503e-05		0.940554	-1.62043e-07
0.942564	1.98491e-06		0.942564	5.22016e-05		0.942564	-1.65309e-07
0.944573	2.00681e-06		0.944573	5.2024e-05		0.944573	-1.61533e-07
0.946583	2.01346e-06		0.946583	5.18099e-05		0.946583	-1.48495e-07
0.948592	1.99706e-06		0.948592	5.16223e-05		0.948592	-1.39774e-07
0.950602	1.98496e-06		0.950602	5.14934e-05		0.950602	-1.4786e-07
0.952612	1.99082e-06		0.952612	5.14062e-05		0.952612	-1.55367e-07
0.954621	2.00144e-06		0.954621	5.13216e-05		0.954621	-1.4075e-07
0.956631	2.00894e-06		0.956631	5.11941e-05		0.956631	-1.11774e-07
0.958641	2.0087e-06		0.958641	5.10105e-05		0.958641	-9.6549e-08
0.96065	2.00798e-06		0.96065	5.08199e-05		0.96065	-1.0475e-07
0.96266	2.0255e-06		0.96266	5.06553e-05		0.96266	-1.17607e-07
0.96467	2.04312e-06		0.96467	5.05014e-05		0.96467	-1.2098e-07
0.966679	2.03517e-06		0.966679	5.03527e-05		0.966679	-1.11138e-07
0.968689	2.01444e-06		0.968689	5.01986e-05		0.968689	-9.49761e-08
0.970699	2.00509e-06		0.970699	5.0054e-05		0.970699	-1.00629e-07
0.972708	2.00798e-06		0.972708	4.99554e-05		0.972708	-1.33758e-07
0.974718	2.02204e-06		0.974718	4.98495e-05		0.974718	-1.56426e-07
0.976728	2.03955e-06		0.976728	4.96964e-05		0.976728	-1.58246e-07
0.978737	2.02886e-06		0.978737	4.95367e-05		0.978737	-1.52077e-07
0.980747	1.98978e-06		0.980747	4.93959e-05		0.980747	-1.44998e-07
0.982756	1.97479e-06		0.982756	4.9229e-05		0.982756	-1.40557e-07
0.984766	1.99646e-06		0.984766	4.90561e-05		0.984766	-1.38328e-07
0.986776	2.02535e-06		0.986776	4.89091e-05		0.986776	-1.25101e-07
0.988785	2.04621e-06		0.988785	4.87554e-05		0.988785	-1.03311e-07
0.990795	2.0563e-06		0.990795	4.85903e-05		0.990795	-9.61105e-08
0.992805	2.04458e-06		0.992805	4.84517e-05		0.992805	-1.14208e-07
0.994814	2.02982e-06		0.994814	4.83097e-05		0.994814	-1.3741e-07
0.996824	2.0358e-06		0.996824	4.81278e-05		0.996824	-1.47584e-07
0.998834	2.04455e-06		0.998834	4.79515e-05		0.998834	-1.36261e-07
1.00084	2.03908e-06		1.00084	4.78259e-05		1.00084	-1.14846e-07
1.00285	2.03769e-06		1.00285	4.76975e-05		1.00285	-1.10362e-07
1.00486	2.05094e-06		1.00486	4.75393e-05		1.00486	-1.15817e-07
1.00687	2.06672e-06		1.00687	4.73869e-05		1.00687	-1.16859e-07
1.00888	2.06817e-06		1.00888	4.72175e-05		1.00888	-1.16552e-07
1.01089	2.04772e-06		1.01089	4.70279e-05		1.01089	-1.19145e-07
1.0129	2.03205e-06		1.0129	4.68928e-05		1.0129	-1.25066e-07
1.01491	2.04201e-06		1.01491	4.67997e-05		1.01491	-1.3423e-07
1.01692	2.05965e-06		1.01692	4.66653e-05		1.01692	-1.37142e-07
1.01893	2.06925e-06		1.01893	4.64826e-05		1.01893	-1.29438e-07
1.02094	2.06642e-06		1.02094	4.63185e-05		1.02094	-1.23607e-07
1.02295	2.03708e-06		1.02295	4.61851e-05		1.02295	-1.28187e-07
1.02496	1.99063e-06		1.02496	4.60266e-05		1.02496	-1.37347e-07
1.02697	1.97234e-06		1.02697	4.5861e-05		1.02697	-1.45415e-07
1.02898	1.98076e-06		1.02898	4.57211e-05		1.02898	-1.53416e-07
1.03099	1.98685e-06		1.03099	4.55952e-05		1.03099	-1.60195e-07
1.033	1.99851e-06		1.033	4.54737e-05		1.033	-1.62178e-07
1.03501	2.02194e-06		1.03501	4.53644e-05		1.03501	-1.55253e-07
1.03702	2.02758e-06		1.03702	4.52378e-05		1.03702	-1.44456e-07
1.03903	2.01241e-06		1.03903	4.5078e-05		1.03903	-1.348e-07
1.04104	1.99018e-06		1.04104	4.49158e-05		1.04104	-1.27973e-07
1.04305	1.96458e-06		1.04305	4.47788e-05		1.04305	-1.22524e-07
1.04506	1.94057e-06		1.04506	4.4655e-05		1.04506	-1.18904e-07
1.04707	1.93245e-06		1.04707	4.45188e-05		1.04707	-1.12391e-07
1.04907	1.93539e-06		1.04907	4.43495e-05		1.04907	-1.03921e-07
1.05108	1.93732e-06		1.05108	4.41635e-05		1.05108	-1.01557e-07
1.05309	1.93358e-06		1.05309	4.39925e-05		1.05309	-1.01168e-07
1.0551	1.93329e-06		1.0551	4.38466e-05		1.0551	-9.26583e-08
1.05711	1.92898e-06		1.05711	4.37216e-05		1.05711	-8.63435e-08
1.05912	1.91694e-06		1.05912	4.36299e-05		1.05912	-9.27617e-08
1.06113	1.91802e-06		1.06113	4.35509e-05		1.06113	-1.02928e-07
1.06314	1.93074e-06		1.06314	4.34476e-05		1.06314	-1.06363e-07
1.06515	1.92523e-06		1.06515	4.32995e-05		1.06515	-1.06141e-07
1.06716	1.90939e-06		1.06716	4.31408e-05		1.06716	-1.028e-07
1.06917	1.89969e-06		1.06917	4.30126e-05		1.06917	-9.77315e-08
1.07118	1.88918e-06		1.07118	4.2898e-05		1.07118	-9.60186e-08
1.07319	1.88858e-06		1.07319	4.27552e-05		1.07319	-9.44201e-08
1.0752	1.91204e-06		1.0752	4.26092e-05		1.0752	-9.09952e-08
1.07721	1.94301e-06		1.07721	4.24976e-05		1.07721	-8.83095e-08
1.07922	1.95889e-06		1.07922	4.23973e-05		1.07922	-8.31725e-08
1.08123	1.95549e-06		1.08123	4.22819e-05		1.08123	-7.37855e-08
1.08324	1.94864e-06		1.08324	4.21406e-05		1.08324	-6.96917e-08
1.08525	1.94263e-06		1.08525	4.19801e-05		1.08525	-7.74414e-08
1.08726	1.92505e-06		1.08726	4.18458e-05		1.08726	-8.60431e-08
1.08927	1.90997e-06		1.08927	4.17622e-05		1.08927	-9.14197e-08
1.09128	1.89854e-06		1.09128	4.16798e-05		1.09128	-9.36492e-08
1.09329	1.87289e-06		1.09329	4.15722e-05		1.09329	-8.72059e-08
1.0953	1.85351e-06		1.0953	4.14674e-05		1.0953	-7.75999e-08
1.09731	1.8741e-06		1.09731	4.13477e-05		1.09731	-8.00539e-08
1.09932	1.90685e-06		1.09932	4.12167e-05		1.09932	-8.9429e-08
1.10133	1.91176e-06		1.10133	4.10979e-05		1.10133	-9.58882e-08
1.10334	1.90921e-06		1.10334	4.09685e-05		1.10334	-9.76208e-08
1.10534	1.92045e-06		1.10534	4.08145e-05		1.10534	-1.00887e-07
1.10735	1.92928e-06		1.10735	4.06794e-05		1.10735	-1.07462e-07
1.10936	1.94002e-06		1.10936	4.05766e-05		1.10936	-1.07988e-07
1.11137	1.95808e-06		1.11137	4.04775e-05		1.11137	-9.75612e-08
1.11338	1.95197e-06		1.11338	4.03519e-05		1.11338	-8.49516e-08
1.11539	1.92608e-06		1.11539	4.02069e-05		1.11539	-7.93136e-08
1.1174	1.93061e-06		1.1174	4.00771e-05		1.1174	-7.88259e-08
1.11941	1.9518e-06		1.11941	3.99688e-05		1.11941	-8.18715e-08
1.12142	1.95434e-06		1.12142	3.98649e-05		1.12142	-8.338e-08
1.12343	1.94631e-06		1.12343	3.97447e-05		1.12343	-7.41231e-08
1.12544	1.94545e-06		1.12544	3.96019e-05		1.12544	-6.13196e-08
1.12745	1.93223e-06		1.12745	3.9435e-05		1.12745	-6.2179e-08
1.12946	1.91224e-06		1.12946	3.92639e-05		1.12946	-6.91486e-08
1.13147	1.90938e-06		1.13147	3.91239e-05		1.13147	-7.10645e-08
1.13348	1.91785e-06		1.13348	3.90217e-05		1.13348	-6.66669e-08
1.13549	1.9292e-06		1.13549	3.89176e-05		1.13549	-5.70731e-08
1.1375	1.9587e-06		1.1375	3.8795e-05		1.1375	-4.52982e-08
1.13951	1.98209e-06		1.13951	3.86663e-05		1.13951	-3.66993e-08
1.14152	1.98446e-06		1.14152	3.85114e-05		1.14152	-2.54314e-08
1.14353	1.98303e-06		1.14353	3.83471e-05		1.14353	-9.70212e-09
1.14554	1.99655e-06		1.14554	3.82033e-05		1.14554	3.09976e-09
1.14755	2.01662e-06		1.14755	3.80395e-05		1.14755	3.9533e-09
1.14956	2.02849e-06		1.14956	3.78355e-05		1.14956	5.16088e-10
1.15157	2.02348e-06		1.15157	3.76853e-05		1.15157	7.32164e-09
1.15358	2.00437e-06		1.15358	3.75936e-05		1.15358	2.1281e-08
1.15559	1.99634e-06		1.15559	3.74712e-05		1.15559	2.77134e-08
1.1576	2.01874e-06		1.1576	3.73237e-05		1.1576	2.17733e-08
1.15961	2.04433e-06		1.15961	3.72032e-05		1.15961	1.35042e-08
1.16161	2.05711e-06		1.16161	3.70851e-05		1.16161	5.73053e-09
1.16362	2.06812e-06		1.16362	3.69665e-05		1.16362	3.08715e-09
1.16563	2.08574e-06		1.16563	3.68645e-05		1.16563	1.03281e-08
1.16764	2.11515e-06		1.16764	3.67418e-05		1.16764	1.64635e-08
1.16965	2.15166e-06		1.16965	3.65838e-05		1.16965	1.19587e-08
1.17166	2.16778e-06		1.17166	3.64562e-05		1.17166	1.0005e-08
1.17367	2.15138e-06		1.17367	3.63587e-05		1.17367	1.49429e-08
1.17568	2.12637e-06		1.17568	3.62374e-05		1.17568	1.94507e-08
1.17769	2.12223e-06		1.17769	3.60824e-05		1.17769	2.0212e-08
1.1797	2.13198e-06		1.1797	3.5958e-05		1.1797	1.30486e-08
1.18171	2.13493e-06		1.18171	3.58706e-05		1.18171	-3.58966e-09
1.18372	2.13244e-06		1.18372	3.57779e-05		1.18372	-1.25451e-08
1.18573	2.12623e-06		1.18573	3.56769e-05		1.18573	-5.32931e-09
1.18774	2.12361e-06		1.18774	3.55775e-05		1.18774	5.31319e-09
1.18975	2.14104e-06		1.18975	3.54658e-05		1.18975	7.45702e-09
1.19176	2.1728e-06		1.19176	3.5366e-05		1.19176	4.30098e-09
1.19377	2.19317e-06		1.19377	3.52892e-05		1.19377	1.01098e-09
1.19578	2.19723e-06		1.19578	3.51868e-05		1.19578	6.3013e-10
1.19779	2.19987e-06		1.19779	3.50508e-05		1.19779	3.00743e-09
1.1998	2.1961e-06		1.1998	3.49367e-05		1.1998	3.30641e-09
1.20181	2.18937e-06		1.20181	3.48536e-05		1.20181	2.53142e-10
1.20382	2.19685e-06		1.20382	3.4757e-05		1.20382	-2.57108e-09
1.20583	2.20712e-06		1.20583	3.46362e-05		1.20583	-4.49462e-09
1.20784	2.20401e-06		1.20784	3.44895e-05		1.20784	-8.3287e-09
1.20985	2.20818e-06		1.20985	3.43041e-05		1.20985	-1.50914e-08
1.21186	2.22968e-06		1.21186	3.4134e-05		1.21186	-2.14753e-08
1.21387	2.23131e-06		1.21387	3.40291e-05		1.21387	-2.607e-08
1.21588	2.2188e-06		1.21588	3.3955e-05		1.21588	-2.37148e-08
1.21788	2.21739e-06		1.21788	3.38651e-05		1.21788	-9.7976e-09
1.21989	2.21471e-06		1.21989	3.37753e-05		1.21989	8.54798e-09
1.2219	2.20992e-06		1.2219	3.37182e-05		1.2219	1.59307e-08
1.22391	2.22639e-06		1.22391	3.36495e-05		1.22391	1.38624e-08
1.22592	2.24832e-06		1.22592	3.35516e-05		1.22592	1.09377e-08
1.22793	2.24392e-06		1.22793	3.34326e-05		1.22793	5.77531e-09
1.22994	2.21618e-06		1.22994	3.32911e-05		1.22994	-4.01148e-09
1.23195	2.18826e-06		1.23195	3.31522e-05		1.23195	-9.88845e-09
1.23396	2.16416e-06		1.23396	3.30554e-05		1.23396	-1.23089e-08
1.23597	2.14502e-06		1.23597	3.29692e-05		1.23597	-1.35686e-08
1.23798	2.14629e-06		1.23798	3.28442e-05		1.23798	-9.28852e-09
1.23999	2.16362e-06		1.23999	3.2682e-05		1.23999	-6.00714e-09
1.242	2.16318e-06		1.242	3.25311e-05		1.242	-5.55962e-09
1.24401	2.14344e-06		1.24401	3.2412e-05		1.24401	9.5571e-10
1.24602	2.12945e-06		1.24602	3.2308e-05		1.24602	9.75254e-09
1.24803	2.12699e-06		1.24803	3.2214e-05		1.24803	1.91116e-08
1.25004	2.13263e-06		1.25004	3.21142e-05		1.25004	3.31697e-08
1.25205	2.13368e-06		1.25205	3.19898e-05		1.25205	4.09783e-08
1.25406	2.12059e-06		1.25406	3.18852e-05		1.25406	2.6401e-08
1.25607	2.10688e-06		1.25607	3.18326e-05		1.25607	5.91121e-09
1.25808	2.10075e-06		1.25808	3.17638e-05		1.25808	-7.40432e-09
1.26009	2.09227e-06		1.26009	3.16099e-05		1.26009	-1.74266e-08
1.2621	2.0733e-06		1.2621	3.14364e-05		1.2621	-2.46126e-08
1.26411	2.06244e-06		1.26411	3.13397e-05		1.26411	-2.54746e-08
1.26612	2.06418e-06		1.26612	3.12874e-05		1.26612	-2.7693e-08
1.26813	2.06463e-06		1.26813	3.12258e-05		1.26813	-2.68757e-08
1.27014	2.06737e-06		1.27014	3.11409e-05		1.27014	-2.11669e-08
1.27215	2.08177e-06		1.27215	3.10276e-05		1.27215	-2.35391e-08
1.27415	2.08387e-06		1.27415	3.09073e-05		1.27415	-3.2576e-08
1.27616	2.05918e-06		1.27616	3.08227e-05		1.27616	-3.6082e-08
1.27817	2.03262e-06		1.27817	3.07542e-05		1.27817	-3.40614e-08
1.28018	2.00228e-06		1.28018	3.0655e-05		1.28018	-2.83476e-08
1.28219	1.97104e-06		1.28219	3.05383e-05		1.28219	-2.0398e-08
1.2842	1.9686e-06		1.2842	3.04417e-05		1.2842	-2.05729e-08
1.28621	1.99021e-06		1.28621	3.03595e-05		1.28621	-2.82548e-08
1.28822	1.99638e-06		1.28822	3.02975e-05		1.28822	-2.68035e-08
1.29023	1.98922e-06		1.29023	3.02339e-05		1.29023	-1.9636e-08
1.29224	1.98574e-06		1.29224	3.01299e-05		1.29224	-1.66236e-08
1.29425	1.98078e-06		1.29425	3.00117e-05		1.29425	-1.1901e-08
1.29626	1.96843e-06		1.29626	2.99182e-05		1.29626	-9.70384e-09
1.29827	1.96635e-06		1.29827	2.98269e-05		1.29827	-1.69787e-08
1.30028	1.96957e-06		1.30028	2.9713e-05		1.30028	-2.10798e-08
1.30229	1.96132e-06		1.30229	2.95873e-05		1.30229	-1.50283e-08
1.3043	1.95317e-06		1.3043	2.94904e-05		1.3043	-8.66603e-09
1.30631	1.95736e-06		1.30631	2.94335e-05		1.30631	-9.07623e-09
1.30832	1.95483e-06		1.30832	2.93655e-05		1.30832	-4.05678e-09
1.31033	1.93584e-06		1.31033	2.92803e-05		1.31033	3.31718e-09
1.31234	1.91391e-06		1.31234	2.91969e-05		1.31234	-4.10281e-10
1.31435	1.90152e-06		1.31435	2.90851e-05		1.31435	-1.34459e-08
1.31636	1.90509e-06		1.31636	2.89398e-05		1.31636	-2.09077e-08
1.31837	1.93621e-06		1.31837	2.88211e-05		1.31837	-2.17326e-08
1.32038	1.96686e-06		1.32038	2.87384e-05		1.32038	-2.38465e-08
1.32239	1.96327e-06		1.32239	2.86686e-05		1.32239	-2.70643e-08
1.3244	1.93485e-06		1.3244	2.86155e-05		1.3244	-2.85439e-08
1.32641	1.91724e-06		1.32641	2.85878e-05		1.32641	-3.12565e-08
1.32842	1.91972e-06		1.32842	2.85552e-05		1.32842	-3.62374e-08
1.33042	1.91648e-06		1.33042	2.84911e-05		1.33042	-3.45694e-08
1.33243	1.91397e-06		1.33243	2.83988e-05		1.33243	-2.84663e-08
1.33444	1.9301e-06		1.33444	2.82905e-05		1.33444	-3.08544e-08
1.33645	1.95111e-06		1.33645	2.81854e-05		1.33645	-4.25853e-08
1.33846	1.95501e-06		1.33846	2.81123e-05		1.33846	-5.57813e-08
1.34047	1.95043e-06		1.34047	2.80541e-05		1.34047	-6.83589e-08
1.34248	1.95087e-06		1.34248	2.79654e-05		1.34248	-6.99301e-08
1.34449	1.94709e-06		1.34449	2.78591e-05		1.34449	-6.39725e-08
1.3465	1.93421e-06		1.3465	2.77801e-05		1.3465	-7.29322e-08
1.34851	1.93031e-06		1.34851	2.77208e-05		1.34851	-9.33198e-08
1.35052	1.93876e-06		1.35052	2.76468e-05		1.35052	-9.24061e-08
1.35253	1.93354e-06		1.35253	2.75658e-05		1.35253	-7.96037e-08
1.35454	1.91167e-06		1.35454	2.7482e-05		1.35454	-7.23449e-08
1.35655	1.88167e-06		1.35655	2.73828e-05		1.35655	-6.68398e-08
1.35856	1.84652e-06		1.35856	2.72836e-05		1.35856	-6.63071e-08
1.36057	1.80909e-06		1.36057	2.72309e-05		1.36057	-7.49889e-08
1.36258	1.78038e-06		1.36258	2.71987e-05		1.36258	-7.11305e-08
1.36459	1.76547e-06		1.36459	2.71291e-05		1.36459	-5.30287e-08
1.3666	1.76956e-06		1.3666	2.70343e-05		1.3666	-4.77251e-08
1.36861	1.78577e-06		1.36861	2.69453e-05		1.36861	-6.12653e-08
1.37062	1.7955e-06		1.37062	2.684e-05		1.37062	-6.85748e-08
1.37263	1.79114e-06		1.37263	2.67259e-05		1.37263	-6.08309e-08
1.37464	1.77934e-06		1.37464	2.66433e-05		1.37464	-5.00101e-08
1.37665	1.77372e-06		1.37665	2.65462e-05		1.37665	-4.34659e-08
1.37866	1.76799e-06		1.37866	2.63937e-05		1.37866	-4.95894e-08
1.38067	1.74852e-06		1.38067	2.62603e-05		1.38067	-6.31305e-08
1.38268	1.73123e-06		1.38268	2.62064e-05		1.38268	-6.01886e-08
1.38469	1.73973e-06		1.38469	2.61501e-05		1.38469	-4.25624e-08
1.3867	1.76297e-06		1.3867	2.60533e-05		1.3867	-2.95104e-08
1.3887	1.78381e-06		1.3887	2.5943e-05		1.3887	-3.02187e-08
1.39071	1.79216e-06		1.39071	2.58161e-05		1.39071	-4.31289e-08
1.39272	1.76941e-06		1.39272	2.56881e-05		1.39272	-6.49111e-08
1.39473	1.74205e-06		1.39473	2.5587e-05		1.39473	-8.47199e-08
1.39674	1.75023e-06		1.39674	2.54849e-05		1.39674	-9.14673e-08
1.39875	1.78809e-06		1.39875	2.53575e-05		1.39875	-8.90476e-08
1.40076	1.8106e-06		1.40076	2.52202e-05		1.40076	-9.20245e-08
1.40277	1.79451e-06		1.40277	2.50975e-05		1.40277	-1.03299e-07
1.40478	1.76421e-06		1.40478	2.50053e-05		1.40478	-1.15526e-07
1.40679	1.73771e-06		1.40679	2.49485e-05		1.40679	-1.22096e-07
1.4088	1.72161e-06		1.4088	2.48866e-05		1.4088	-1.23853e-07
1.41081	1.72256e-06		1.41081	2.48003e-05		1.41081	-1.25961e-07
1.41282	1.72224e-06		1.41282	2.47262e-05		1.41282	-1.36548e-07
1.41483	1.70073e-06		1.41483	2.46596e-05		1.41483	-1.55123e-07
1.41684	1.69599e-06		1.41684	2.45704e-05		1.41684	-1.70702e-07
1.41885	1.72277e-06		1.41885	2.44828e-05		1.41885	-1.79932e-07
1.42086	1.7431e-06		1.42086	2.442e-05		1.42086	-1.85236e-07
1.42287	1.73414e-06		1.42287	2.4352e-05		1.42287	-1.87141e-07
1.42488	1.71776e-06		1.42488	2.42726e-05		1.42488	-1.91086e-07
1.42689	1.70393e-06		1.42689	2.42059e-05		1.42689	-1.99805e-07
1.4289	1.69116e-06		1.4289	2.41185e-05		1.4289	-2.0028e-07
1.43091	1.68953e-06		1.43091	2.40225e-05		1.43091	-1.93004e-07
1.43292	1.68978e-06		1.43292	2.39597e-05		1.43292	-1.90031e-07
1.43493	1.67277e-06		1.43493	2.39103e-05		1.43493	-1.9099e-07
1.43694	1.66156e-06		1.43694	2.38323e-05		1.43694	-1.90378e-07
1.43895	1.66237e-06		1.43895	2.37274e-05		1.43895	-1.93759e-07
1.44096	1.66203e-06		1.44096	2.36076e-05		1.44096	-1.94264e-07
1.44297	1.67356e-06		1.44297	2.34881e-05		1.44297	-1.8478e-07
1.44497	1.6966e-06		1.44497	2.33978e-05		1.44497	-1.75235e-07
1.44698	1.69254e-06		1.44698	2.33496e-05		1.44698	-1.78105e-07
1.44899	1.66868e-06		1.44899	2.33057e-05		1.44899	-1.84379e-07
1.451	1.66155e-06		1.451	2.32383e-05		1.451	-1.86869e-07
1.45301	1.65958e-06		1.45301	2.31437e-05		1.45301	-1.90139e-07
1.45502	1.63992e-06		1.45502	2.30754e-05		1.45502	-1.93242e-07
1.45703	1.62466e-06		1.45703	2.3045e-05		1.45703	-1.88932e-07
1.45904	1.63031e-06		1.45904	2.29411e-05		1.45904	-1.85384e-07
1.46105	1.6321e-06		1.46105	2.27772e-05		1.46105	-1.87758e-07
1.46306	1.63114e-06		1.46306	2.26545e-05		1.46306	-1.8499e-07
1.46507	1.6483e-06		1.46507	2.25863e-05		1.46507	-1.78657e-07
1.46708	1.67942e-06		1.46708	2.25297e-05		1.46708	-1.76835e-07
1.46909	1.69784e-06		1.46909	2.24789e-05		1.46909	-1.71314e-07
1.4711	1.69965e-06		1.4711	2.24102e-05		1.4711	-1.62435e-07
1.47311	1.69095e-06		1.47311	2.23163e-05		1.47311	-1.6378e-07
1.47512	1.67316e-06		1.47512	2.22397e-05		1.47512	-1.72962e-07
1.47713	1.65916e-06		1.47713	2.21933e-05		1.47713	-1.78352e-07
1.47914	1.66354e-06		1.47914	2.2157e-05		1.47914	-1.89489e-07
1.48115	1.67296e-06		1.48115	2.21067e-05		1.48115	-2.12045e-07
1.48316	1.67133e-06		1.48316	2.20323e-05		1.48316	-2.24876e-07
1.48517	1.66858e-06		1.48517	2.19463e-05		1.48517	-2.24256e-07
1.48718	1.67109e-06		1.48718	2.18726e-05		1.48718	-2.23854e-07
1.48919	1.67598e-06		1.48919	2.18097e-05		1.48919	-2.26291e-07
1.4912	1.69015e-06		1.4912	2.17425e-05		1.4912	-2.27219e-07
1.49321	1.70566e-06		1.49321	2.16775e-05		1.49321	-2.32317e-07
1.49522	1.70292e-06		1.49522	2.16141e-05		1.49522	-2.40591e-07
1.49723	1.69419e-06		1.49723	2.15428e-05		1.49723	-2.39841e-07
1.49924	1.70011e-06		1.49924	2.14741e-05		1.49924	-2.30898e-07
1.50124	1.71412e-06		1.50124	2.13883e-05		1.50124	-2.25619e-07
1.50325	1.72598e-06		1.50325	2.1258e-05		1.50325	-2.18898e-07
1.50526	1.7318e-06		1.50526	2.11239e-05		1.50526	-2.12689e-07
1.50727	1.73643e-06		1.50727	2.10325e-05		1.50727	-2.21587e-07
1.50928	1.75456e-06		1.50928	2.09816e-05		1.50928	-2.38336e-07
1.51129	1.77654e-06		1.51129	2.09407e-05		1.51129	-2.45819e-07
1.5133	1.77226e-06		1.5133	2.08752e-05		1.5133	-2.45311e-07
1.51531	1.75641e-06		1.51531	2.07598e-05		1.51531	-2.48626e-07
1.51732	1.75189e-06		1.51732	2.06234e-05		1.51732	-2.55166e-07
1.51933	1.76116e-06		1.51933	2.05128e-05		1.51933	-2.57504e-07
1.52134	1.77173e-06		1.52134	2.04266e-05		1.52134	-2.53942e-07
1.52335	1.77686e-06		1.52335	2.03533e-05		1.52335	-2.47774e-07
1.52536	1.77164e-06		1.52536	2.02907e-05		1.52536	-2.4265e-07
1.52737	1.76121e-06		1.52737	2.02273e-05		1.52737	-2.43525e-07
1.52938	1.76588e-06		1.52938	2.01649e-05		1.52938	-2.51464e-07
1.53139	1.78626e-06		1.53139	2.00953e-05		1.53139	-2.62907e-07
1.5334	1.80266e-06		1.5334	1.99958e-05		1.5334	-2.73386e-07
1.53541	1.79901e-06		1.53541	1.9883e-05		1.53541	-2.79264e-07
1.53742	1.78568e-06		1.53742	1.97968e-05		1.53742	-2.81393e-07
1.53943	1.77889e-06		1.53943	1.97288e-05		1.53943	-2.83726e-07
1.54144	1.79587e-06		1.54144	1.96496e-05		1.54144	-2.92526e-07
1.54345	1.82455e-06		1.54345	1.95683e-05		1.54345	-3.07868e-07
1.54546	1.82779e-06		1.54546	1.94842e-05		1.54546	-3.19496e-07
1.54747	1.80707e-06		1.54747	1.93978e-05		1.54747	-3.21055e-07
1.54948	1.79867e-06		1.54948	1.93126e-05		1.54948	-3.14193e-07
1.55149	1.81279e-06		1.55149	1.92206e-05		1.55149	-2.99678e-07
1.5535	1.83309e-06		1.5535	1.91258e-05		1.5535	-2.87453e-07
1.55551	1.84513e-06		1.55551	1.90671e-05		1.55551	-2.87828e-07
1.55751	1.82721e-06		1.55751	1.90532e-05		1.55751	-2.91365e-07
1.55952	1.78821e-06		1.55952	1.90376e-05		1.55952	-2.92481e-07
1.56153	1.7758e-06		1.56153	1.90065e-05		1.56153	-3.04925e-07
1.56354	1.80875e-06		1.56354	1.89518e-05		1.56354	-3.27889e-07
1.56555	1.84284e-06		1.56555	1.88479e-05		1.56555	-3.41219e-07
1.56756	1.83609e-06		1.56756	1.87404e-05		1.56756	-3.44144e-07
1.56957	1.8027e-06		1.56957	1.87e-05		1.56957	-3.51172e-07
1.57158	1.77345e-06		1.57158	1.86701e-05		1.57158	-3.51774e-07
1.57359	1.77353e-06		1.57359	1.86132e-05		1.57359	-3.38662e-07
1.5756	1.80529e-06		1.5756	1.85644e-05		1.5756	-3.26676e-07
1.57761	1.8315e-06		1.57761	1.85222e-05		1.57761	-3.22246e-07
1.57962	1.8291e-06		1.57962	1.84548e-05		1.57962	-3.1631e-07
1.58163	1.82459e-06		1.58163	1.8403e-05		1.58163	-3.11147e-07
1.58364	1.8318e-06		1.58364	1.83693e-05		1.58364	-3.10556e-07
1.58565	1.85238e-06		1.58565	1.83147e-05		1.58565	-3.10884e-07
1.58766	1.87898e-06		1.58766	1.82597e-05		1.58766	-3.10561e-07
1.58967	1.88072e-06		1.58967	1.82233e-05		1.58967	-3.12538e-07
1.59168	1.85494e-06		1.59168	1.81583e-05		1.59168	-3.19687e-07
1.59369	1.84186e-06		1.59369	1.80655e-05		1.59369	-3.31579e-07
1.5957	1.8583e-06		1.5957	1.79801e-05		1.5957	-3.38537e-07
1.59771	1.87751e-06		1.59771	1.78893e-05		1.59771	-3.37976e-07
1.59972	1.88131e-06		1.59972	1.77948e-05		1.59972	-3.36297e-07
1.60173	1.87036e-06		1.60173	1.77485e-05		1.60173	-3.39483e-07
1.60374	1.85501e-06		1.60374	1.77225e-05		1.60374	-3.44878e-07
1.60575	1.85657e-06		1.60575	1.7666e-05		1.60575	-3.45794e-07
1.60776	1.87669e-06		1.60776	1.75847e-05		1.60776	-3.3984e-07
1.60977	1.88621e-06		1.60977	1.74975e-05		1.60977	-3.39834e-07
1.61178	1.86958e-06		1.61178	1.74242e-05		1.61178	-3.54081e-07
1.61378	1.85033e-06		1.61378	1.73918e-05		1.61378	-3.70054e-07
1.61579	1.84499e-06		1.61579	1.73838e-05		1.61579	-3.82558e-07
1.6178	1.85604e-06		1.6178	1.73465e-05		1.6178	-3.92644e-07
1.61981	1.87e-06		1.61981	1.72659e-05		1.61981	-3.96587e-07
1.62182	1.87417e-06		1.62182	1.71669e-05		1.62182	-3.94523e-07
1.62383	1.87368e-06		1.62383	1.70824e-05		1.62383	-3.98906e-07
1.62584	1.87909e-06		1.62584	1.7023e-05		1.62584	-4.09069e-07
1.62785	1.88661e-06		1.62785	1.69774e-05		1.62785	-4.15543e-07
1.62986	1.88118e-06		1.62986	1.69252e-05		1.62986	-4.16013e-07
1.63187	1.85791e-06		1.63187	1.68557e-05		1.63187	-4.1663e-07
1.63388	1.82323e-06		1.63388	1.67716e-05		1.63388	-4.1922e-07
1.63589	1.78867e-06		1.63589	1.66808e-05		1.63589	-4.22593e-07
1.6379	1.76032e-06		1.6379	1.65995e-05		1.6379	-4.26937e-07
1.63991	1.74193e-06		1.63991	1.65381e-05		1.63991	-4.31652e-07
1.64192	1.73736e-06		1.64192	1.65017e-05		1.64192	-4.39464e-07
1.64393	1.74877e-06		1.64393	1.64961e-05		1.64393	-4.53391e-07
1.64594	1.75658e-06		1.64594	1.64956e-05		1.64594	-4.63614e-07
1.64795	1.7463e-06		1.64795	1.64588e-05		1.64795	-4.61704e-07
1.64996	1.73293e-06		1.64996	1.63828e-05		1.64996	-4.5602e-07
1.65197	1.72242e-06		1.65197	1.62735e-05		1.65197	-4.50383e-07
1.65398	1.70515e-06		1.65398	1.61377e-05		1.65398	-4.43104e-07
1.65599	1.6911e-06		1.65599	1.60254e-05		1.65599	-4.39454e-07
1.658	1.68344e-06		1.658	1.59758e-05		1.658	-4.44931e-07
1.66001	1.6601e-06		1.66001	1.59379e-05		1.66001	-4.52228e-07
1.66202	1.62229e-06		1.66202	1.58809e-05		1.66202	-4.54826e-07
1.66403	1.59717e-06		1.66403	1.58311e-05		1.66403	-4.53408e-07
1.66604	1.59241e-06		1.66604	1.57772e-05		1.66604	-4.54125e-07
1.66805	1.58172e-06		1.66805	1.56956e-05		1.66805	-4.54024e-07
1.67005	1.56337e-06		1.67005	1.56254e-05		1.67005	-4.46682e-07
1.67206	1.54479e-06		1.67206	1.5566e-05		1.67206	-4.39345e-07
1.67407	1.52297e-06		1.67407	1.54769e-05		1.67407	-4.40943e-07
1.67608	1.49573e-06		1.67608	1.53698e-05		1.67608	-4.46412e-07
1.67809	1.47413e-06		1.67809	1.52751e-05		1.67809	-4.4601e-07
1.6801	1.47065e-06		1.6801	1.51855e-05		1.6801	-4.4338e-07
1.68211	1.47728e-06		1.68211	1.51133e-05		1.68211	-4.44847e-07
1.68412	1.48556e-06		1.68412	1.50603e-05		1.68412	-4.45151e-07
1.68613	1.49276e-06		1.68613	1.49997e-05		1.68613	-4.41395e-07
1.68814	1.49401e-06		1.68814	1.49214e-05		1.68814	-4.43126e-07
1.69015	1.48561e-06		1.69015	1.48576e-05		1.69015	-4.47897e-07
1.69216	1.46923e-06		1.69216	1.48192e-05		1.69216	-4.41852e-07
1.69417	1.45395e-06		1.69417	1.47779e-05		1.69417	-4.32839e-07
1.69618	1.45232e-06		1.69618	1.47252e-05		1.69618	-4.33532e-07
1.69819	1.45734e-06		1.69819	1.46774e-05		1.69819	-4.38472e-07
1.7002	1.45478e-06		1.7002	1.46264e-05		1.7002	-4.3984e-07
1.70221	1.44646e-06		1.70221	1.45806e-05		1.70221	-4.46505e-07
1.70422	1.44517e-06		1.70422	1.45496e-05		1.70422	-4.58645e-07
1.70623	1.44837e-06		1.70623	1.45136e-05		1.70623	-4.66531e-07
1.70824	1.44768e-06		1.70824	1.44659e-05		1.70824	-4.64254e-07
1.71025	1.43537e-06		1.71025	1.4409e-05		1.71025	-4.58883e-07
1.71226	1.41876e-06		1.71226	1.43558e-05		1.71226	-4.6201e-07
1.71427	1.4133e-06		1.71427	1.4315e-05		1.71427	-4.71561e-07
1.71628	1.41185e-06		1.71628	1.42609e-05		1.71628	-4.82962e-07
1.71829	1.41029e-06		1.71829	1.41822e-05		1.71829	-4.95428e-07
1.7203	1.41059e-06		1.7203	1.40977e-05		1.7203	-5.03528e-07
1.72231	1.40845e-06		1.72231	1.4009e-05		1.72231	-5.05798e-07
1.72432	1.39835e-06		1.72432	1.39486e-05		1.72432	-5.11314e-07
1.72632	1.40179e-06		1.72632	1.39221e-05		1.72632	-5.17815e-07
1.72833	1.42249e-06		1.72833	1.3869e-05		1.72833	-5.10866e-07
1.73034	1.43053e-06		1.73034	1.37627e-05		1.73034	-4.89983e-07
1.73235	1.41179e-06		1.73235	1.36712e-05		1.73235	-4.74164e-07
1.73436	1.38989e-06		1.73436	1.36257e-05		1.73436	-4.67616e-07
1.73637	1.37273e-06		1.73637	1.35526e-05		1.73637	-4.61413e-07
1.73838	1.35894e-06		1.73838	1.34533e-05		1.73838	-4.53185e-07
1.74039	1.35719e-06		1.74039	1.3377e-05		1.74039	-4.44748e-07
1.7424	1.35155e-06		1.7424	1.33215e-05		1.7424	-4.39748e-07
1.74441	1.32788e-06		1.74441	1.32616e-05		1.74441	-4.45222e-07
1.74642	1.31069e-06		1.74642	1.3213e-05		1.74642	-4.63197e-07
1.74843	1.32008e-06		1.74843	1.31585e-05		1.74843	-4.78439e-07
1.75044	1.33392e-06		1.75044	1.30861e-05		1.75044	-4.75794e-07
1.75245	1.32978e-06		1.75245	1.3023e-05		1.75245	-4.65831e-07
1.75446	1.31493e-06		1.75446	1.29845e-05		1.75446	-4.66459e-07
1.75647	1.31397e-06		1.75647	1.29447e-05		1.75647	-4.68717e-07
1.75848	1.33128e-06		1.75848	1.28985e-05		1.75848	-4.57636e-07
1.76049	1.34651e-06		1.76049	1.28586e-05		1.76049	-4.37915e-07
1.7625	1.34365e-06		1.7625	1.28131e-05		1.7625	-4.16127e-07
1.76451	1.322e-06		1.76451	1.27671e-05		1.76451	-4.00476e-07
1.76652	1.29101e-06		1.76652	1.27293e-05		1.76652	-4.02479e-07
1.76853	1.25805e-06		1.76853	1.26729e-05		1.76853	-4.14984e-07
1.77054	1.24146e-06		1.77054	1.25715e-05		1.77054	-4.16264e-07
1.77255	1.23801e-06		1.77255	1.24501e-05		1.77255	-4.00409e-07
1.77456	1.23133e-06		1.77456	1.23443e-05		1.77456	-3.80396e-07
1.77657	1.22182e-06		1.77657	1.22631e-05		1.77657	-3.6855e-07
1.77858	1.2192e-06		1.77858	1.21939e-05		1.77858	-3.66828e-07
1.78059	1.21529e-06		1.78059	1.21469e-05		1.78059	-3.70123e-07
1.7826	1.20181e-06		1.7826	1.21315e-05		1.7826	-3.64759e-07
1.7846	1.18219e-06		1.7846	1.21108e-05		1.7846	-3.5078e-07
1.78661	1.16854e-06		1.78661	1.20527e-05		1.78661	-3.46739e-07
1.78862	1.16839e-06		1.78862	1.198e-05		1.78862	-3.55707e-07
1.79063	1.18085e-06		1.79063	1.19369e-05		1.79063	-3.62907e-07
1.79264	1.1977e-06		1.79264	1.18932e-05		1.79264	-3.67861e-07
1.79465	1.20077e-06		1.79465	1.18175e-05		1.79465	-3.72422e-07
1.79666	1.18276e-06		1.79666	1.17401e-05		1.79666	-3.73834e-07
1.79867	1.16331e-06		1.79867	1.16859e-05		1.79867	-3.75773e-07
1.80068	1.1707e-06		1.80068	1.16337e-05		1.80068	-3.81894e-07
1.80269	1.19318e-06		1.80269	1.15675e-05		1.80269	-3.8e-07
1.8047	1.19853e-06		1.8047	1.15214e-05		1.8047	-3.72864e-07
1.80671	1.19513e-06		1.80671	1.15005e-05		1.80671	-3.74358e-07
1.80872	1.19484e-06		1.80872	1.14718e-05		1.80872	-3.81825e-07
1.81073	1.18729e-06		1.81073	1.14286e-05		1.81073	-3.91735e-07
1.81274	1.18089e-06		1.81274	1.13844e-05		1.81274	-4.03526e-07
1.81475	1.18682e-06		1.81475	1.13468e-05		1.81475	-4.14093e-07
1.81676	1.17832e-06		1.81676	1.13237e-05		1.81676	-4.20274e-07
1.81877	1.15756e-06		1.81877	1.13202e-05		1.81877	-4.19406e-07
1.82078	1.15562e-06		1.82078	1.13244e-05		1.82078	-4.16814e-07
1.82279	1.16443e-06		1.82279	1.13039e-05		1.82279	-4.1618e-07
1.8248	1.15942e-06		1.8248	1.12575e-05		1.8248	-4.11304e-07
1.82681	1.15038e-06		1.82681	1.12194e-05		1.82681	-4.09484e-07
1.82882	1.14144e-06		1.82882	1.11886e-05		1.82882	-4.18352e-07
1.83083	1.11837e-06		1.83083	1.11584e-05		1.83083	-4.25949e-07
1.83284	1.09612e-06		1.83284	1.11308e-05		1.83284	-4.24329e-07
1.83485	1.10448e-06		1.83485	1.10802e-05		1.83485	-4.19489e-07
1.83686	1.12243e-06		1.83686	1.10114e-05		1.83686	-4.16661e-07
1.83887	1.1205e-06		1.83887	1.0981e-05		1.83887	-4.13786e-07
1.84087	1.11673e-06		1.84087	1.09896e-05		1.84087	-4.14074e-07
1.84288	1.11552e-06		1.84288	1.09875e-05		1.84288	-4.19558e-07
1.84489	1.10409e-06		1.84489	1.09637e-05		1.84489	-4.20287e-07
1.8469	1.09757e-06		1.8469	1.09316e-05		1.8469	-4.13271e-07
1.84891	1.11061e-06		1.84891	1.08817e-05		1.84891	-4.07201e-07
1.85092	1.11048e-06		1.85092	1.08407e-05		1.85092	-4.06574e-07
1.85293	1.08424e-06		1.85293	1.08321e-05		1.85293	-4.09937e-07
1.85494	1.05248e-06		1.85494	1.08334e-05		1.85494	-4.10625e-07
1.85695	1.02715e-06		1.85695	1.08135e-05		1.85695	-4.03043e-07
1.85896	1.011e-06		1.85896	1.0805e-05		1.85896	-3.95604e-07
1.86097	1.0216e-06		1.86097	1.08408e-05		1.86097	-4.00321e-07
1.86298	1.04679e-06		1.86298	1.08695e-05		1.86298	-4.06928e-07
1.86499	1.05635e-06		1.86499	1.08554e-05		1.86499	-4.07183e-07
1.867	1.04914e-06		1.867	1.08014e-05		1.867	-4.05735e-07
1.86901	1.04935e-06		1.86901	1.07368e-05		1.86901	-4.04766e-07
1.87102	1.05585e-06		1.87102	1.07027e-05		1.87102	-3.97322e-07
1.87303	1.06563e-06		1.87303	1.07005e-05		1.87303	-3.86414e-07
1.87504	1.08313e-06		1.87504	1.0729e-05		1.87504	-3.86844e-07
1.87705	1.09304e-06		1.87705	1.07736e-05		1.87705	-3.94149e-07
1.87906	1.09309e-06		1.87906	1.07473e-05		1.87906	-3.90825e-07
1.88107	1.10416e-06		1.88107	1.06292e-05		1.88107	-3.78596e-07
1.88308	1.13153e-06		1.88308	1.05431e-05		1.88308	-3.77561e-07
1.88509	1.15497e-06		1.88509	1.05321e-05		1.88509	-3.7919e-07
1.8871	1.16753e-06		1.8871	1.05158e-05		1.8871	-3.69625e-07
1.88911	1.16985e-06		1.88911	1.04644e-05		1.88911	-3.60206e-07
1.89112	1.16727e-06		1.89112	1.0415e-05		1.89112	-3.6098e-07
1.89313	1.16598e-06		1.89313	1.03822e-05		1.89313	-3.62538e-07
1.89514	1.15854e-06		1.89514	1.03583e-05		1.89514	-3.54617e-07
1.89714	1.141e-06		1.89714	1.03597e-05		1.89714	-3.48733e-07
1.89915	1.12548e-06		1.89915	1.03656e-05		1.89915	-3.4859e-07
1.90116	1.12397e-06		1.90116	1.03359e-05		1.90116	-3.4621e-07
1.90317	1.13844e-06		1.90317	1.02808e-05		1.90317	-3.4185e-07
1.90518	1.16193e-06		1.90518	1.02341e-05		1.90518	-3.42375e-07
1.90719	1.17813e-06		1.90719	1.02012e-05		1.90719	-3.44674e-07
1.9092	1.17426e-06		1.9092	1.01662e-05		1.9092	-3.4608e-07
1.91121	1.163e-06		1.91121	1.01282e-05		1.91121	-3.47687e-07
1.91322	1.16592e-06		1.91322	1.00935e-05		1.91322	-3.45589e-07
1.91523	1.17204e-06		1.91523	1.00448e-05		1.91523	-3.39202e-07
1.91724	1.16442e-06		1.91724	9.95704e-06		1.91724	-3.38824e-07
1.91925	1.15154e-06		1.91925	9.86284e-06		1.91925	-3.41092e-07
1.92126	1.13274e-06		1.92126	9.79314e-06		1.92126	-3.36199e-07
[truncated: 6,194 more rows]

## Sheet: Fig4c
Position (µm)	Height (nm)
-3.088	-0.254
-2.853	0.545
-2.618	1.636
-2.382	1.874
-2.147	0.414
-1.912	-0.518
-1.676	0.666
-1.441	1.42
-1.206	0.611
-0.971	0.217
-0.735	1.539
-0.5	7.205
-0.265	20.06
-0.029	35.29
0.206	44.69
0.441	48.08
0.676	48.76
0.912	47.15
1.147	45.9
1.382	47.68
1.618	50.19
1.853	50.94
2.088	50.89
2.324	52.02
2.559	54.35
2.794	56.29
3.029	57.04
3.265	56.91

## Sheet: Fig4e
P4			P5			P6			P7			P8			P9			P10			P11
x-axis (ps)	y-axis		x-axis (ps)	y-axis		x-axis (ps)	y-axis		x-axis (ps)	y-axis		x-axis (ps)	y-axis		x-axis (ps)	y-axis		x-axis (ps)	y-axis		x-axis (ps)	y-axis
-2.092	-6.07139e-07		-2.092	-3.11975e-07		-2.092	5.91579e-08		-2.092	1.80689e-07		-2.092	-5.22472e-07		-2.092	-1.02436e-06		-2.092	-5.86493e-07		-2.092	5.8505e-07
-2.05979	-6.13624e-07		-2.05979	-3.28248e-07		-2.05979	6.24126e-08		-2.05979	1.55275e-07		-2.05979	-5.53118e-07		-2.05979	-1.0027e-06		-2.05979	-5.35172e-07		-2.05979	5.87405e-07
-2.02757	-6.25748e-07		-2.02757	-3.6344e-07		-2.02757	7.31904e-08		-2.02757	1.09519e-07		-2.02757	-6.19175e-07		-2.02757	-9.54121e-07		-2.02757	-4.19179e-07		-2.02757	5.92768e-07
-1.99536	-6.40833e-07		-1.99536	-3.87577e-07		-1.99536	8.82652e-08		-1.99536	8.83634e-08		-1.99536	-6.78523e-07		-1.99536	-9.00273e-07		-1.99536	-3.1307e-07		-1.99536	6.08939e-07
-1.96315	-6.69112e-07		-1.96315	-3.74136e-07		-1.96315	9.95488e-08		-1.96315	9.45974e-08		-1.96315	-7.21669e-07		-1.96315	-8.43841e-07		-1.96315	-2.56653e-07		-1.96315	6.41168e-07
-1.93093	-7.13181e-07		-1.93093	-3.19146e-07		-1.93093	1.12151e-07		-1.93093	1.01833e-07		-1.93093	-7.56302e-07		-1.93093	-7.7783e-07		-1.93093	-2.37532e-07		-1.93093	6.76374e-07
-1.89872	-7.68772e-07		-1.89872	-2.53238e-07		-1.89872	1.41848e-07		-1.89872	9.08686e-08		-1.89872	-7.68956e-07		-1.89872	-6.982e-07		-1.89872	-2.35822e-07		-1.89872	7.09793e-07
-1.86651	-8.18643e-07		-1.86651	-2.19459e-07		-1.86651	1.77144e-07		-1.86651	5.91567e-08		-1.86651	-7.40813e-07		-1.86651	-6.26852e-07		-1.86651	-2.49402e-07		-1.86651	7.28355e-07
-1.83429	-8.28469e-07		-1.83429	-2.2684e-07		-1.83429	1.84436e-07		-1.83429	1.22452e-08		-1.83429	-6.79986e-07		-1.83429	-6.05835e-07		-1.83429	-2.77173e-07		-1.83429	6.96493e-07
-1.80208	-7.79093e-07		-1.80208	-2.43515e-07		-1.80208	1.56668e-07		-1.80208	-3.74086e-08		-1.80208	-6.17622e-07		-1.80208	-6.35841e-07		-1.80208	-2.98442e-07		-1.80208	6.09256e-07
-1.76987	-6.77644e-07		-1.76987	-2.39307e-07		-1.76987	1.07022e-07		-1.76987	-7.71481e-08		-1.76987	-5.75494e-07		-1.76987	-6.63352e-07		-1.76987	-2.78949e-07		-1.76987	4.95039e-07
-1.73765	-5.60002e-07		-1.73765	-2.11043e-07		-1.73765	3.97643e-08		-1.73765	-1.0912e-07		-1.73765	-5.50147e-07		-1.73765	-6.52836e-07		-1.73765	-2.1357e-07		-1.73765	3.77297e-07
-1.70544	-4.76946e-07		-1.70544	-1.67656e-07		-1.70544	-3.26512e-08		-1.70544	-1.417e-07		-1.70544	-5.38473e-07		-1.70544	-6.22885e-07		-1.70544	-1.31344e-07		-1.70544	2.7218e-07
-1.67323	-4.35982e-07		-1.67323	-1.14721e-07		-1.67323	-8.82253e-08		-1.67323	-1.7389e-07		-1.67323	-5.40922e-07		-1.67323	-6.04313e-07		-1.67323	-5.03022e-08		-1.67323	1.81896e-07
-1.64101	-4.0081e-07		-1.64101	-5.68535e-08		-1.64101	-1.2425e-07		-1.64101	-1.95729e-07		-1.64101	-5.45964e-07		-1.64101	-6.02964e-07		-1.64101	2.86034e-08		-1.64101	9.37353e-08
-1.6088	-3.45389e-07		-1.6088	-6.88994e-09		-1.6088	-1.40869e-07		-1.6088	-2.01162e-07		-1.6088	-5.41243e-07		-1.6088	-6.219e-07		-1.6088	1.03375e-07		-1.6088	7.85593e-09
-1.57659	-2.69903e-07		-1.57659	1.91831e-08		-1.57659	-1.28662e-07		-1.57659	-1.98244e-07		-1.57659	-5.14277e-07		-1.57659	-6.80146e-07		-1.57659	1.75286e-07		-1.57659	-5.6156e-08
-1.54437	-1.96743e-07		-1.54437	2.63388e-08		-1.54437	-9.96394e-08		-1.54437	-1.93521e-07		-1.54437	-4.54307e-07		-1.54437	-7.79755e-07		-1.54437	2.36658e-07		-1.54437	-8.90445e-08
-1.51216	-1.54119e-07		-1.51216	4.5147e-08		-1.51216	-7.72231e-08		-1.51216	-1.87673e-07		-1.51216	-3.74892e-07		-1.51216	-9.00366e-07		-1.51216	2.68831e-07		-1.51216	-1.06345e-07
-1.47995	-1.34732e-07		-1.47995	9.65391e-08		-1.47995	-6.98696e-08		-1.47995	-1.85712e-07		-1.47995	-3.03049e-07		-1.47995	-1.02793e-06		-1.47995	2.76057e-07		-1.47995	-1.19676e-07
-1.44773	-9.61839e-08		-1.44773	1.58741e-07		-1.44773	-7.0054e-08		-1.44773	-1.77511e-07		-1.44773	-2.45527e-07		-1.44773	-1.15772e-06		-1.44773	2.6615e-07		-1.44773	-1.15906e-07
-1.41552	-2.20101e-08		-1.41552	1.84638e-07		-1.41552	-5.45684e-08		-1.41552	-1.39642e-07		-1.41552	-2.02749e-07		-1.41552	-1.28382e-06		-1.41552	2.19705e-07		-1.41552	-8.69061e-08
-1.38331	6.05221e-08		-1.38331	1.55517e-07		-1.38331	-1.10039e-08		-1.38331	-7.47167e-08		-1.38331	-1.90752e-07		-1.38331	-1.38622e-06		-1.38331	1.22214e-07		-1.38331	-3.93107e-08
-1.35109	1.25023e-07		-1.35109	9.90025e-08		-1.35109	4.51113e-08		-1.35109	-8.0469e-09		-1.35109	-2.17805e-07		-1.35109	-1.43365e-06		-1.35109	-1.88949e-08		-1.35109	3.14818e-08
-1.31888	1.69102e-07		-1.31888	4.84209e-08		-1.31888	9.41479e-08		-1.31888	5.16081e-08		-1.31888	-2.74324e-07		-1.31888	-1.41559e-06		-1.31888	-1.83141e-07		-1.31888	1.22115e-07
-1.28667	2.06344e-07		-1.28667	1.04085e-08		-1.28667	1.30849e-07		-1.28667	1.11437e-07		-1.28667	-3.54621e-07		-1.28667	-1.35656e-06		-1.28667	-3.37535e-07		-1.28667	2.07776e-07
-1.25445	2.384e-07		-1.25445	-2.19918e-08		-1.25445	1.63465e-07		-1.25445	1.6949e-07		-1.25445	-4.65028e-07		-1.25445	-1.29382e-06		-1.25445	-4.48156e-07		-1.25445	2.70075e-07
-1.22224	2.45351e-07		-1.22224	-4.80417e-08		-1.22224	1.96812e-07		-1.22224	2.19552e-07		-1.22224	-5.96993e-07		-1.22224	-1.25255e-06		-1.22224	-5.0325e-07		-1.22224	3.16283e-07
-1.19003	2.25882e-07		-1.19003	-5.79742e-08		-1.19003	2.27605e-07		-1.19003	2.64575e-07		-1.19003	-7.15628e-07		-1.19003	-1.23803e-06		-1.19003	-5.16898e-07		-1.19003	3.73246e-07
-1.15781	2.08182e-07		-1.15781	-4.63247e-08		-1.15781	2.5042e-07		-1.15781	3.07313e-07		-1.15781	-8.11707e-07		-1.15781	-1.23784e-06		-1.15781	-5.02309e-07		-1.15781	4.46768e-07
-1.1256	2.21115e-07		-1.1256	-2.29937e-08		-1.1256	2.53847e-07		-1.1256	3.34409e-07		-1.1256	-9.12883e-07		-1.1256	-1.21998e-06		-1.1256	-4.65569e-07		-1.1256	5.19846e-07
-1.09339	2.77416e-07		-1.09339	-1.43119e-09		-1.09339	2.38762e-07		-1.09339	3.23914e-07		-1.09339	-1.02104e-06		-1.09339	-1.14593e-06		-1.09339	-4.27216e-07		-1.09339	5.99748e-07
-1.06117	3.54789e-07		-1.06117	1.93102e-08		-1.06117	2.16466e-07		-1.06117	2.63392e-07		-1.06117	-1.10862e-06		-1.06117	-1.00919e-06		-1.06117	-4.20176e-07		-1.06117	7.03924e-07
-1.02896	4.0912e-07		-1.02896	4.46437e-08		-1.02896	1.76855e-07		-1.02896	1.56508e-07		-1.02896	-1.16627e-06		-1.02896	-8.48285e-07		-1.02896	-4.58654e-07		-1.02896	8.05656e-07
-0.996748	4.22747e-07		-0.996748	7.15545e-08		-0.996748	1.07427e-07		-0.996748	3.69594e-08		-0.996748	-1.20879e-06		-0.996748	-7.1084e-07		-0.996748	-5.10022e-07		-0.996748	8.543e-07
-0.964534	4.09831e-07		-0.964534	1.00839e-07		-0.964534	1.86428e-08		-0.964534	-4.72986e-08		-0.964534	-1.24905e-06		-0.964534	-6.21777e-07		-0.964534	-5.21712e-07		-0.964534	8.51918e-07
-0.932321	3.90239e-07		-0.932321	1.39801e-07		-0.932321	-7.45122e-08		-0.932321	-8.56192e-08		-0.932321	-1.27845e-06		-0.932321	-5.77485e-07		-0.932321	-4.82953e-07		-0.932321	8.49331e-07
-0.900108	3.72161e-07		-0.900108	1.81044e-07		-0.900108	-1.63467e-07		-0.900108	-1.08255e-07		-0.900108	-1.2798e-06		-0.900108	-5.45264e-07		-0.900108	-4.22261e-07		-0.900108	8.6919e-07
-0.867894	3.47825e-07		-0.867894	1.97732e-07		-0.867894	-2.39975e-07		-0.867894	-1.5124e-07		-0.867894	-1.25143e-06		-0.867894	-4.96408e-07		-0.867894	-3.60272e-07		-0.867894	8.96424e-07
-0.835681	3.0789e-07		-0.835681	1.70438e-07		-0.835681	-2.93991e-07		-0.835681	-2.26616e-07		-0.835681	-1.19951e-06		-0.835681	-4.40899e-07		-0.835681	-3.06776e-07		-0.835681	9.20216e-07
-0.803468	2.65265e-07		-0.803468	1.10875e-07		-0.803468	-3.17462e-07		-0.803468	-3.00001e-07		-0.803468	-1.13466e-06		-0.803468	-3.97554e-07		-0.803468	-2.73812e-07		-0.803468	9.38228e-07
-0.771254	2.52723e-07		-0.771254	5.13765e-08		-0.771254	-3.12451e-07		-0.771254	-3.26691e-07		-0.771254	-1.07326e-06		-0.771254	-3.62681e-07		-0.771254	-2.57987e-07		-0.771254	9.44913e-07
-0.739041	2.73241e-07		-0.739041	1.57873e-08		-0.739041	-2.96258e-07		-0.739041	-3.189e-07		-0.739041	-1.00566e-06		-0.739041	-3.28406e-07		-0.739041	-2.36931e-07		-0.739041	9.30695e-07
-0.706828	2.93504e-07		-0.706828	9.09782e-09		-0.706828	-2.80904e-07		-0.706828	-3.1176e-07		-0.706828	-9.07065e-07		-0.706828	-3.09486e-07		-0.706828	-1.95291e-07		-0.706828	8.95724e-07
-0.674614	2.99685e-07		-0.674614	2.78737e-08		-0.674614	-2.59229e-07		-0.674614	-2.96115e-07		-0.674614	-7.83101e-07		-0.674614	-3.3868e-07		-0.674614	-1.31302e-07		-0.674614	8.57155e-07
-0.642401	2.94986e-07		-0.642401	6.77617e-08		-0.642401	-2.31356e-07		-0.642401	-2.56175e-07		-0.642401	-6.53734e-07		-0.642401	-4.23309e-07		-0.642401	-4.49425e-08		-0.642401	8.24183e-07
-0.610188	2.80904e-07		-0.610188	1.23186e-07		-0.610188	-2.02662e-07		-0.610188	-2.13658e-07		-0.610188	-5.27183e-07		-0.610188	-5.18346e-07		-0.610188	5.5382e-08		-0.610188	7.98502e-07
-0.577975	2.70664e-07		-0.577975	1.86063e-07		-0.577975	-1.63464e-07		-0.577975	-1.87525e-07		-0.577975	-4.07626e-07		-0.577975	-5.67833e-07		-0.577975	1.48373e-07		-0.577975	7.93426e-07
-0.545761	2.69349e-07		-0.545761	2.45737e-07		-0.545761	-1.1064e-07		-0.545761	-1.59635e-07		-0.545761	-3.00636e-07		-0.545761	-5.64208e-07		-0.545761	2.23422e-07		-0.545761	8.12792e-07
-0.513548	2.72667e-07		-0.513548	2.93563e-07		-0.513548	-5.46556e-08		-0.513548	-1.131e-07		-0.513548	-2.15185e-07		-0.513548	-5.43832e-07		-0.513548	2.87822e-07		-0.513548	8.42643e-07
-0.481335	2.81408e-07		-0.481335	3.23627e-07		-0.481335	-2.4104e-09		-0.481335	-6.42219e-08		-0.481335	-1.64484e-07		-0.481335	-5.23616e-07		-0.481335	3.53033e-07		-0.481335	8.75863e-07
-0.449121	2.87022e-07		-0.449121	3.2993e-07		-0.449121	3.8457e-08		-0.449121	-3.01837e-08		-0.449121	-1.56546e-07		-0.449121	-4.84182e-07		-0.449121	4.28714e-07		-0.449121	9.12117e-07
-0.416908	2.8988e-07		-0.416908	3.2052e-07		-0.416908	5.80059e-08		-0.416908	-3.50695e-10		-0.416908	-1.76893e-07		-0.416908	-4.36955e-07		-0.416908	4.98844e-07		-0.416908	9.3554e-07
-0.384695	3.0525e-07		-0.384695	3.23302e-07		-0.384695	5.93091e-08		-0.384695	4.65635e-08		-0.384695	-1.89699e-07		-0.384695	-4.28685e-07		-0.384695	5.199e-07		-0.384695	9.15736e-07
-0.352481	3.22486e-07		-0.352481	3.53859e-07		-0.352481	5.65068e-08		-0.352481	1.10427e-07		-0.352481	-1.68231e-07		-0.352481	-4.59556e-07		-0.352481	4.71979e-07		-0.352481	8.41777e-07
-0.320268	3.05926e-07		-0.320268	3.96594e-07		-0.320268	4.39159e-08		-0.320268	1.68562e-07		-0.320268	-1.1559e-07		-0.320268	-4.95031e-07		-0.320268	3.75187e-07		-0.320268	7.34749e-07
-0.288055	2.36223e-07		-0.288055	4.33687e-07		-0.288055	2.32377e-09		-0.288055	2.04536e-07		-0.288055	-5.4293e-08		-0.288055	-5.45307e-07		-0.288055	2.61761e-07		-0.288055	6.09035e-07
-0.255841	1.31567e-07		-0.255841	4.658e-07		-0.255841	-5.77551e-08		-0.255841	2.13614e-07		-0.255841	-9.47612e-09		-0.255841	-6.46108e-07		-0.255841	1.57088e-07		-0.255841	4.65526e-07
-0.223628	3.46185e-08		-0.223628	4.92241e-07		-0.223628	-1.0517e-07		-0.223628	1.96695e-07		-0.223628	1.01567e-08		-0.223628	-7.86078e-07		-0.223628	6.5146e-08		-0.223628	3.27075e-07
-0.191415	-1.66625e-08		-0.191415	5.00883e-07		-0.191415	-1.15357e-07		-0.191415	1.65142e-07		-0.191415	1.5638e-08		-0.191415	-9.14182e-07		-0.191415	-2.57632e-08		-0.191415	2.13894e-07
-0.159202	-1.67371e-08		-0.159202	4.90858e-07		-0.159202	-8.29412e-08		-0.159202	1.32354e-07		-0.159202	1.226e-08		-0.159202	-1.00333e-06		-0.159202	-1.19466e-07		-0.159202	1.15441e-07
-0.126988	-1.21616e-09		-0.126988	4.79095e-07		-0.126988	-3.8647e-08		-0.126988	1.07659e-07		-0.126988	1.45218e-09		-0.126988	-1.06485e-06		-0.126988	-2.10361e-07		-0.126988	2.6783e-08
-0.094775	-1.67322e-09		-0.094775	4.75998e-07		-0.094775	-1.70347e-08		-0.094775	8.91185e-08		-0.094775	-1.59299e-08		-0.094775	-1.11509e-06		-0.094775	-3.05105e-07		-0.094775	-5.2664e-08
-0.0625616	2.05033e-10		-0.0625616	4.76743e-07		-0.0625616	-1.26129e-08		-0.0625616	5.97432e-08		-0.0625616	-5.00465e-08		-0.0625616	-1.15822e-06		-0.0625616	-4.29323e-07		-0.0625616	-1.43461e-07
-0.0303483	3.27551e-08		-0.0303483	4.77853e-07		-0.0303483	-2.91153e-09		-0.0303483	1.66478e-08		-0.0303483	-8.67228e-08		-0.0303483	-1.18903e-06		-0.0303483	-5.82579e-07		-0.0303483	-2.48584e-07
0.00186497	8.64268e-08		0.00186497	4.85635e-07		0.00186497	2.53528e-08		0.00186497	-1.99321e-08		0.00186497	-7.21582e-08		0.00186497	-1.1706e-06		0.00186497	-6.86516e-07		0.00186497	-3.13776e-07
0.0340783	1.40635e-07		0.0340783	5.06896e-07		0.0340783	7.73972e-08		0.0340783	-3.9993e-08		0.0340783	5.16213e-08		0.0340783	-9.96166e-07		0.0340783	-6.07289e-07		0.0340783	-2.53711e-07
0.0662916	2.05375e-07		0.0662916	5.03448e-07		0.0662916	8.62733e-08		0.0662916	-1.13466e-07		0.0662916	2.12995e-07		0.0662916	-7.02203e-07		0.0662916	-4.37394e-07		0.0662916	-1.56442e-07
0.0985049	2.45611e-07		0.0985049	3.32289e-07		0.0985049	-1.61134e-07		0.0985049	-4.3693e-07		0.0985049	3.34959e-08		0.0985049	-8.82231e-07		0.0985049	-8.28204e-07		0.0985049	-4.96083e-07
0.130718	4.98245e-09		0.130718	-1.56173e-07		0.130718	-8.01217e-07		0.130718	-1.10054e-06		0.130718	-7.9825e-07		0.130718	-2.20132e-06		0.130718	-2.31162e-06		0.130718	-1.61294e-06
0.162932	-8.04988e-07		0.162932	-8.74042e-07		0.162932	-1.55018e-06		0.162932	-1.80289e-06		0.162932	-1.86526e-06		0.162932	-4.15221e-06		0.162932	-4.17415e-06		0.162932	-2.92959e-06
0.195145	-1.98681e-06		0.195145	-1.50286e-06		0.195145	-1.97048e-06		0.195145	-2.15944e-06		0.195145	-2.42227e-06		0.195145	-5.38059e-06		0.195145	-5.13187e-06		0.195145	-3.51952e-06
0.227358	-2.96459e-06		0.227358	-1.81855e-06		0.227358	-2.0009e-06		0.227358	-2.15897e-06		0.227358	-2.31695e-06		0.227358	-5.33978e-06		0.227358	-4.88209e-06		0.227358	-3.23919e-06
0.259571	-3.42913e-06		0.259571	-1.84827e-06		0.259571	-1.84687e-06		0.259571	-1.99445e-06		0.259571	-1.89082e-06		0.259571	-4.52174e-06		0.259571	-3.99081e-06		0.259571	-2.54691e-06
0.291785	-3.4859e-06		0.291785	-1.71201e-06		0.291785	-1.64487e-06		0.291785	-1.75795e-06		0.291785	-1.40488e-06		0.291785	-3.48339e-06		0.291785	-2.93924e-06		0.291785	-1.77282e-06
0.323998	-3.33443e-06		0.323998	-1.48577e-06		0.323998	-1.44232e-06		0.323998	-1.47977e-06		0.323998	-9.41721e-07		0.323998	-2.47234e-06		0.323998	-1.9172e-06		0.323998	-1.02563e-06
0.356211	-3.08231e-06		0.356211	-1.21418e-06		0.356211	-1.25362e-06		0.356211	-1.2026e-06		0.356211	-5.31839e-07		0.356211	-1.56465e-06		0.356211	-9.91398e-07		0.356211	-3.45298e-07
0.388425	-2.78274e-06		0.388425	-9.44261e-07		0.388425	-1.08394e-06		0.388425	-9.58429e-07		0.388425	-1.85583e-07		0.388425	-7.56595e-07		0.388425	-1.6635e-07		0.388425	2.4817e-07
0.420638	-2.48554e-06		0.420638	-7.14418e-07		0.420638	-9.3213e-07		0.420638	-7.50285e-07		0.420638	1.22079e-07		0.420638	-2.71135e-08		0.420638	5.79965e-07		0.420638	7.40184e-07
0.452851	-2.20386e-06		0.452851	-5.27917e-07		0.452851	-7.8626e-07		0.452851	-5.61451e-07		0.452851	4.14446e-07		0.452851	6.20046e-07		0.452851	1.26346e-06		0.452851	1.12877e-06
0.485065	-1.91741e-06		0.485065	-3.66037e-07		0.485065	-6.45571e-07		0.485065	-3.90651e-07		0.485065	6.76258e-07		0.485065	1.16824e-06		0.485065	1.88686e-06		0.485065	1.42875e-06
0.517278	-1.62628e-06		0.517278	-2.22856e-07		0.517278	-5.06818e-07		0.517278	-2.56329e-07		0.517278	8.87725e-07		0.517278	1.61672e-06		0.517278	2.45311e-06		0.517278	1.66439e-06
0.549491	-1.34965e-06		0.549491	-9.72097e-08		0.549491	-3.63931e-07		0.549491	-1.59194e-07		0.549491	1.05243e-06		0.549491	1.99025e-06		0.549491	2.96714e-06		0.549491	1.85841e-06
0.581705	-1.09696e-06		0.581705	2.512e-08		0.581705	-2.39605e-07		0.581705	-8.51775e-08		0.581705	1.16601e-06		0.581705	2.32217e-06		0.581705	3.40846e-06		0.581705	2.01089e-06
0.613918	-8.60176e-07		0.613918	1.51282e-07		0.613918	-1.58188e-07		0.613918	-2.84257e-08		0.613918	1.21098e-06		0.613918	2.61529e-06		0.613918	3.73964e-06		0.613918	2.11566e-06
0.646131	-6.38489e-07		0.646131	2.67854e-07		0.646131	-1.09817e-07		0.646131	1.60053e-08		0.646131	1.19898e-06		0.646131	2.84085e-06		0.646131	3.95011e-06		0.646131	2.21016e-06
0.678344	-4.53699e-07		0.678344	3.51027e-07		0.678344	-7.08219e-08		0.678344	4.77291e-08		0.678344	1.16413e-06		0.678344	2.99378e-06		0.678344	4.05985e-06		0.678344	2.34849e-06
0.710558	-3.14684e-07		0.710558	3.74775e-07		0.710558	-3.07232e-08		0.710558	6.7122e-08		0.710558	1.12603e-06		0.710558	3.10074e-06		0.710558	4.08971e-06		0.710558	2.53372e-06
0.742771	-2.03642e-07		0.742771	3.27542e-07		0.742771	9.42082e-09		0.742771	9.35918e-08		0.742771	1.09184e-06		0.742771	3.17487e-06		0.742771	4.05888e-06		0.742771	2.73798e-06
0.774984	-1.07655e-07		0.774984	2.30967e-07		0.774984	4.42184e-08		0.774984	1.35219e-07		0.774984	1.07767e-06		0.774984	3.20506e-06		0.774984	4.00758e-06		0.774984	2.94731e-06
0.807198	-2.55629e-08		0.807198	1.30634e-07		0.807198	6.92027e-08		0.807198	1.78711e-07		0.807198	1.10155e-06		0.807198	3.17217e-06		0.807198	3.97752e-06		0.807198	3.1454e-06
0.839411	4.79759e-08		0.839411	6.31765e-08		0.839411	8.95007e-08		0.839411	2.13141e-07		0.839411	1.16534e-06		0.839411	3.06789e-06		0.839411	3.95942e-06		0.839411	3.30228e-06
0.871624	1.18669e-07		0.871624	3.21601e-08		0.871624	1.1654e-07		0.871624	2.23844e-07		0.871624	1.26461e-06		0.871624	2.90967e-06		0.871624	3.91007e-06		0.871624	3.40638e-06
0.903838	1.85069e-07		0.903838	2.14302e-08		0.903838	1.60043e-07		0.903838	2.03952e-07		0.903838	1.38812e-06		0.903838	2.73656e-06		0.903838	3.82838e-06		0.903838	3.47936e-06
0.936051	2.43368e-07		0.936051	2.24309e-08		0.936051	2.20997e-07		0.936051	1.73292e-07		0.936051	1.51387e-06		0.936051	2.58944e-06		0.936051	3.75758e-06		0.936051	3.53642e-06
0.968264	2.88339e-07		0.968264	2.89214e-08		0.968264	2.94195e-07		0.968264	1.57591e-07		0.968264	1.63312e-06		0.968264	2.4813e-06		0.968264	3.71605e-06		0.968264	3.56542e-06
1.00048	3.13616e-07		1.00048	2.53153e-08		1.00048	3.81429e-07		1.00048	1.63353e-07		1.00048	1.75028e-06		1.00048	2.40333e-06		1.00048	3.68168e-06		1.00048	3.5647e-06
1.03269	3.27374e-07		1.03269	5.17492e-09		1.03269	4.76696e-07		1.03269	1.84146e-07		1.03269	1.86e-06		1.03269	2.3575e-06		1.03269	3.63386e-06		1.03269	3.55729e-06
1.0649	3.60893e-07		1.0649	-2.26781e-08		1.0649	5.54039e-07		1.0649	2.2675e-07		1.0649	1.95384e-06		1.0649	2.35074e-06		1.0649	3.57696e-06		1.0649	3.56615e-06
1.09712	4.3559e-07		1.09712	-5.67792e-08		1.09712	5.95571e-07		1.09712	2.96308e-07		1.09712	2.02717e-06		1.09712	2.38293e-06		1.09712	3.52381e-06		1.09712	3.59654e-06
1.12933	5.27049e-07		1.12933	-1.03338e-07		1.12933	6.00834e-07		1.12933	3.66438e-07		1.12933	2.06198e-06		1.12933	2.44451e-06		1.12933	3.46748e-06		1.12933	3.63078e-06
1.16154	5.88868e-07		1.16154	-1.55124e-07		1.16154	5.72343e-07		1.16154	4.14764e-07		1.16154	2.03697e-06		1.16154	2.51659e-06		1.16154	3.40111e-06		1.16154	3.63974e-06
1.19376	6.07926e-07		1.19376	-1.91701e-07		1.19376	5.26047e-07		1.19376	4.49221e-07		1.19376	1.96813e-06		1.19376	2.59237e-06		1.19376	3.34855e-06		1.19376	3.60182e-06
1.22597	6.0647e-07		1.22597	-2.00906e-07		1.22597	4.88863e-07		1.22597	4.6706e-07		1.22597	1.90498e-06		1.22597	2.6782e-06		1.22597	3.3196e-06		1.22597	3.51119e-06
1.25818	6.04168e-07		1.25818	-1.93205e-07		1.25818	4.71396e-07		1.25818	4.53913e-07		1.25818	1.867e-06		1.25818	2.76555e-06		1.25818	3.27499e-06		1.25818	3.37522e-06
1.2904	6.10584e-07		1.2904	-1.86098e-07		1.2904	4.67687e-07		1.2904	4.20414e-07		1.2904	1.82955e-06		1.2904	2.83602e-06		1.2904	3.18686e-06		1.2904	3.20824e-06
1.32261	6.35137e-07		1.32261	-1.77902e-07		1.32261	4.68476e-07		1.32261	3.75441e-07		1.32261	1.7839e-06		1.32261	2.8802e-06		1.32261	3.08386e-06		1.32261	3.02915e-06
1.35482	6.84513e-07		1.35482	-1.56547e-07		1.35482	4.69077e-07		1.35482	3.15075e-07		1.35482	1.74723e-06		1.35482	2.88525e-06		1.35482	2.99979e-06		1.35482	2.85726e-06
1.38704	7.55329e-07		1.38704	-1.27374e-07		1.38704	4.73495e-07		1.38704	2.5464e-07		1.38704	1.72544e-06		1.38704	2.84747e-06		1.38704	2.93591e-06		1.38704	2.69303e-06
1.41925	8.35451e-07		1.41925	-1.08875e-07		1.41925	4.85291e-07		1.41925	2.01838e-07		1.41925	1.71334e-06		1.41925	2.80832e-06		1.41925	2.88701e-06		1.41925	2.52706e-06
1.45146	9.11808e-07		1.45146	-1.06111e-07		1.45146	4.98775e-07		1.45146	1.44892e-07		1.45146	1.71018e-06		1.45146	2.82564e-06		1.45146	2.83501e-06		1.45146	2.3807e-06
1.48368	9.67645e-07		1.48368	-1.06022e-07		1.48368	5.02644e-07		1.48368	8.37994e-08		1.48368	1.70805e-06		1.48368	2.9019e-06		1.48368	2.7444e-06		1.48368	2.28008e-06
1.51589	9.84486e-07		1.51589	-9.85984e-08		1.51589	4.91889e-07		1.51589	2.43322e-08		1.51589	1.68162e-06		1.51589	2.97653e-06		1.51589	2.61571e-06		1.51589	2.214e-06
1.5481	9.62986e-07		1.5481	-9.13348e-08		1.5481	4.70757e-07		1.5481	-1.68536e-08		1.5481	1.61714e-06		1.5481	2.99941e-06		1.5481	2.48652e-06		1.5481	2.16067e-06
1.58032	9.25044e-07		1.58032	-9.68973e-08		1.58032	4.44635e-07		1.58032	-1.39641e-08		1.58032	1.53717e-06		1.58032	2.97207e-06		1.58032	2.37932e-06		1.58032	2.10186e-06
1.61253	8.89409e-07		1.61253	-1.14469e-07		1.61253	4.1906e-07		1.61253	2.35823e-08		1.61253	1.47831e-06		1.61253	2.90653e-06		1.61253	2.29813e-06		1.61253	2.01961e-06
1.64474	8.64413e-07		1.64474	-1.32887e-07		1.64474	4.03239e-07		1.64474	5.50996e-08		1.64474	1.45414e-06		1.64474	2.79346e-06		1.64474	2.23952e-06		1.64474	1.90733e-06
1.67696	8.44093e-07		1.67696	-1.41539e-07		1.67696	4.10291e-07		1.67696	5.59426e-08		1.67696	1.45221e-06		1.67696	2.62987e-06		1.67696	2.1894e-06		1.67696	1.77167e-06
1.70917	7.94318e-07		1.70917	-1.31937e-07		1.70917	4.43344e-07		1.70917	4.1981e-08		1.70917	1.46226e-06		1.70917	2.45937e-06		1.70917	2.14154e-06		1.70917	1.64565e-06
1.74138	7.00978e-07		1.74138	-1.07272e-07		1.74138	4.84008e-07		1.74138	5.42015e-08		1.74138	1.48452e-06		1.74138	2.34168e-06		1.74138	2.10368e-06		1.74138	1.57552e-06
1.7736	6.18181e-07		1.7736	-8.94728e-08		1.7736	5.10729e-07		1.7736	1.05508e-07		1.7736	1.5158e-06		1.7736	2.27126e-06		1.7736	2.06888e-06		1.7736	1.56783e-06
1.80581	5.94564e-07		1.80581	-9.77835e-08		1.80581	5.16122e-07		1.80581	1.73219e-07		1.80581	1.55044e-06		1.80581	2.20118e-06		1.80581	2.01461e-06		1.80581	1.58692e-06
1.83802	6.14001e-07		1.83802	-1.28183e-07		1.83802	5.07914e-07		1.83802	2.47498e-07		1.83802	1.59257e-06		1.83802	2.13012e-06		1.83802	1.95195e-06		1.83802	1.59606e-06
1.87024	6.52071e-07		1.87024	-1.59926e-07		1.87024	5.00867e-07		1.87024	3.27697e-07		1.87024	1.64373e-06		1.87024	2.08058e-06		1.87024	1.92793e-06		1.87024	1.5832e-06
1.90245	7.10562e-07		1.90245	-1.72164e-07		1.90245	4.99929e-07		1.90245	4.00134e-07		1.90245	1.68908e-06		1.90245	2.04279e-06		1.90245	1.94702e-06		1.90245	1.56391e-06
1.93466	7.85317e-07		1.93466	-1.60921e-07		1.93466	5.01967e-07		1.93466	4.5307e-07		1.93466	1.71138e-06		1.93466	1.99096e-06		1.93466	1.95825e-06		1.93466	1.56108e-06
1.96688	8.61048e-07		1.96688	-1.4362e-07		1.96688	5.108e-07		1.96688	4.80828e-07		1.96688	1.70099e-06		1.96688	1.91651e-06		1.96688	1.93622e-06		1.96688	1.57935e-06
1.99909	9.28961e-07		1.99909	-1.38591e-07		1.99909	5.31407e-07		1.99909	4.81776e-07		1.99909	1.65587e-06		1.99909	1.83101e-06		1.99909	1.90176e-06		1.99909	1.58826e-06
2.0313	9.82004e-07		2.0313	-1.45985e-07		2.0313	5.56592e-07		2.0313	4.59988e-07		2.0313	1.57546e-06		2.0313	1.74202e-06		2.0313	1.86695e-06		2.0313	1.54353e-06
2.06352	1.02347e-06		2.06352	-1.54835e-07		2.06352	5.77758e-07		2.06352	4.22845e-07		2.06352	1.46736e-06		2.06352	1.64243e-06		2.06352	1.81106e-06		2.06352	1.4404e-06
2.09573	1.06955e-06		2.09573	-1.58657e-07		2.09573	5.95908e-07		2.09573	3.82129e-07		2.09573	1.36249e-06		2.09573	1.53274e-06		2.09573	1.71763e-06		2.09573	1.30451e-06
2.12794	1.12516e-06		2.12794	-1.52768e-07		2.12794	6.10929e-07		2.12794	3.4577e-07		2.12794	1.30067e-06		2.12794	1.43446e-06		2.12794	1.60528e-06		2.12794	1.14817e-06
2.16016	1.17919e-06		2.16016	-1.25269e-07		2.16016	6.20551e-07		2.16016	3.12498e-07		2.16016	1.29143e-06		2.16016	1.36853e-06		2.16016	1.49648e-06		2.16016	9.79211e-07
2.19237	1.21929e-06		2.19237	-6.78277e-08		2.19237	6.26273e-07		2.19237	2.76481e-07		2.19237	1.29145e-06		2.19237	1.32553e-06		2.19237	1.3855e-06		2.19237	8.12015e-07
2.22458	1.25047e-06		2.22458	1.41733e-08		2.22458	6.26379e-07		2.22458	2.3447e-07		2.22458	1.26137e-06		2.22458	1.27716e-06		2.22458	1.25897e-06		2.22458	6.62692e-07
2.2568	1.28931e-06		2.2568	1.14539e-07		2.2568	6.14511e-07		2.2568	2.01798e-07		2.2568	1.21965e-06		2.2568	1.20388e-06		2.2568	1.12036e-06		2.2568	5.54277e-07
2.28901	1.34187e-06		2.28901	2.31741e-07		2.28901	5.9269e-07		2.28901	1.98287e-07		2.28901	1.18964e-06		2.28901	1.09886e-06		2.28901	9.77895e-07		2.28901	5.02151e-07
2.32122	1.40748e-06		2.32122	3.51098e-07		2.32122	5.69736e-07		2.32122	2.13782e-07		2.32122	1.1645e-06		2.32122	9.69039e-07		2.32122	8.30443e-07		2.32122	4.92496e-07
2.35344	1.47817e-06		2.35344	4.37491e-07		2.35344	5.47961e-07		2.35344	2.26545e-07		2.35344	1.15196e-06		2.35344	8.29334e-07		2.35344	6.91998e-07		2.35344	4.95091e-07
2.38565	1.53228e-06		2.38565	4.56564e-07		2.38565	5.33082e-07		2.38565	2.36044e-07		2.38565	1.1723e-06		2.38565	6.99782e-07		2.38565	6.09921e-07		2.38565	4.96251e-07
2.41786	1.549e-06		2.41786	4.00125e-07		2.41786	5.30119e-07		2.41786	2.5067e-07		2.41786	1.19997e-06		2.41786	5.98754e-07		2.41786	6.2248e-07		2.41786	5.10404e-07
2.45008	1.52678e-06		2.45008	2.88681e-07		2.45008	5.23076e-07		2.45008	2.67286e-07		2.45008	1.17347e-06		2.45008	5.24816e-07		2.45008	7.14957e-07		2.45008	5.54627e-07
2.48229	1.48373e-06		2.48229	1.56093e-07		2.48229	5.03922e-07		2.48229	2.73506e-07		2.48229	1.0787e-06		2.48229	4.72611e-07		2.48229	8.4066e-07		2.48229	6.17674e-07
2.5145	1.42368e-06		2.5145	3.80181e-08		2.5145	4.86533e-07		2.5145	2.59695e-07		2.5145	9.66931e-07		2.5145	4.44471e-07		2.5145	9.50736e-07		2.5145	6.73637e-07
2.54672	1.33277e-06		2.54672	-3.70955e-08		2.54672	4.63646e-07		2.54672	2.24476e-07		2.54672	8.79621e-07		2.54672	4.38368e-07		2.54672	1.00178e-06		2.54672	7.24699e-07
2.57893	1.22162e-06		2.57893	-6.0647e-08		2.57893	4.10226e-07		2.57893	1.76111e-07		2.57893	8.13978e-07		2.57893	4.532e-07		2.57893	9.75664e-07		2.57893	7.90846e-07
2.61114	1.12176e-06		2.61114	-4.9549e-08		2.61114	3.1863e-07		2.61114	1.30495e-07		2.61114	7.53675e-07		2.61114	4.86165e-07		2.61114	8.90061e-07		2.61114	8.58517e-07
2.64336	1.05684e-06		2.64336	-3.33039e-08		2.64336	2.07157e-07		2.64336	9.83772e-08		2.64336	6.83373e-07		2.64336	5.3021e-07		2.64336	7.86095e-07		2.64336	9.00613e-07
2.67557	1.0311e-06		2.67557	-2.26203e-08		2.67557	1.15254e-07		2.67557	7.58699e-08		2.67557	5.87681e-07		2.67557	5.76483e-07		2.67557	6.9521e-07		2.67557	9.25651e-07
2.70778	1.03105e-06		2.70778	1.50438e-09		2.70778	6.50568e-08		2.70778	4.88747e-08		2.70778	4.69773e-07		2.70778	6.03841e-07		2.70778	6.03842e-07		2.70778	9.32803e-07
2.74	1.04254e-06		2.74	5.43163e-08		2.74	4.42615e-08		2.74	4.79138e-09		2.74	3.60914e-07		2.74	5.99049e-07		2.74	4.85365e-07		2.74	8.79438e-07
2.77221	1.05655e-06		2.77221	1.24325e-07		2.77221	4.22048e-08		2.77221	-4.82502e-08		2.77221	2.85083e-07		2.77221	5.81105e-07		2.77221	3.65497e-07		2.77221	7.60464e-07
2.80442	1.07526e-06		2.80442	1.88944e-07		2.80442	5.17631e-08		2.80442	-8.3802e-08		2.80442	2.37788e-07		2.80442	5.67965e-07		2.80442	2.85984e-07		2.80442	6.3817e-07
2.83664	1.10504e-06		2.83664	2.27346e-07		2.83664	5.46172e-08		2.83664	-9.30897e-08		2.83664	2.06844e-07		2.83664	5.49115e-07		2.83664	2.20307e-07		2.83664	5.58133e-07
2.86885	1.12448e-06		2.86885	2.2185e-07		2.86885	4.61612e-08		2.86885	-9.18943e-08		2.86885	1.75291e-07		2.86885	5.088e-07		2.86885	1.27756e-07		2.86885	5.11863e-07
2.90106	1.11452e-06		2.90106	1.71089e-07		2.90106	4.60177e-08		2.90106	-9.81891e-08		2.90106	1.29613e-07		2.90106	4.52911e-07		2.90106	3.529e-08		2.90106	4.77048e-07
2.93328	1.09761e-06		2.93328	1.02047e-07		2.93328	7.04597e-08		2.93328	-1.22651e-07		2.93328	8.91077e-08		2.93328	4.12422e-07		2.93328	-2.81868e-08		2.93328	4.36021e-07
2.96549	1.09049e-06		2.96549	4.79391e-08		2.96549	1.14514e-07		2.96549	-1.55902e-07		2.96549	7.56521e-08		2.96549	4.00631e-07		2.96549	-7.62504e-08		2.96549	3.75341e-07
2.9977	1.07603e-06		2.9977	1.08984e-08		2.9977	1.63922e-07		2.9977	-1.70615e-07		2.9977	7.57953e-08		2.9977	3.84798e-07		2.9977	-1.12776e-07		2.9977	2.96341e-07
3.02992	1.03621e-06		3.02992	-3.1487e-08		3.02992	2.05442e-07		3.02992	-1.54577e-07		3.02992	7.78977e-08		3.02992	3.403e-07		3.02992	-1.32838e-07		3.02992	2.28135e-07
3.06213	9.7949e-07		3.06213	-8.32199e-08		3.06213	2.24068e-07		3.06213	-1.2313e-07		3.06213	9.07113e-08		3.06213	2.80883e-07		3.06213	-1.41324e-07		3.06213	2.13388e-07
3.09434	9.3199e-07		3.09434	-1.19501e-07		3.09434	2.17096e-07		3.09434	-9.00807e-08		3.09434	1.17492e-07		3.09434	2.2116e-07		3.09434	-1.26976e-07		3.09434	2.59161e-07
3.12656	8.96462e-07		3.12656	-1.22756e-07		3.12656	1.96221e-07		3.12656	-4.97253e-08		3.12656	1.45442e-07		3.12656	1.61524e-07		3.12656	-7.1475e-08		3.12656	3.31421e-07
3.15877	8.4999e-07		3.15877	-1.04257e-07		3.15877	1.70758e-07		3.15877	5.27595e-09		3.15877	1.59671e-07		3.15877	1.01177e-07		3.15877	1.74395e-08		3.15877	3.98039e-07
3.19098	7.90742e-07		3.19098	-8.29113e-08		3.19098	1.56972e-07		3.19098	7.2651e-08		3.19098	1.64682e-07		3.19098	3.73026e-08		3.19098	1.09128e-07		3.19098	4.4562e-07
3.2232	7.37208e-07		3.2232	-6.50033e-08		3.2232	1.73745e-07		3.2232	1.45371e-07		3.2232	1.5793e-07		3.2232	-4.30257e-08		3.2232	1.72936e-07		3.2232	4.7166e-07
3.25541	6.90743e-07		3.25541	-4.56739e-08		3.25541	2.16096e-07		3.25541	2.12704e-07		3.25541	1.10495e-07		3.25541	-1.52558e-07		3.25541	1.94423e-07		3.25541	4.78102e-07
3.28762	6.39784e-07		3.28762	-1.39042e-08		3.28762	2.6323e-07		3.28762	2.64914e-07		3.28762	2.50424e-08		3.28762	-2.76523e-07		3.28762	1.79388e-07		3.28762	4.74353e-07
3.31984	5.81293e-07		3.31984	3.75125e-08		3.31984	2.96148e-07		3.31984	3.09135e-07		3.31984	-5.1433e-08		3.31984	-3.70225e-07		3.31984	1.44933e-07		3.31984	4.68609e-07
3.35205	5.25056e-07		3.35205	9.86079e-08		3.35205	3.00064e-07		3.35205	3.67871e-07		3.35205	-1.00831e-07		3.35205	-3.98812e-07		3.35205	9.38499e-08		3.35205	4.51176e-07
3.38426	4.82631e-07		3.38426	1.46393e-07		3.38426	2.82407e-07		3.38426	4.44523e-07		3.38426	-1.48867e-07		3.38426	-3.71e-07		3.38426	1.68703e-08		3.38426	4.1629e-07
3.41648	4.50359e-07		3.41648	1.71044e-07		3.41648	2.69793e-07		3.41648	5.07651e-07		3.41648	-2.05723e-07		3.41648	-3.22165e-07		3.41648	-7.08145e-08		3.41648	3.76899e-07
3.44869	4.20202e-07		3.44869	1.91404e-07		3.44869	2.72357e-07		3.44869	5.27922e-07		3.44869	-2.56122e-07		3.44869	-2.75816e-07		3.44869	-1.44753e-07		3.44869	3.35487e-07
3.4809	3.96832e-07		3.4809	2.30237e-07		3.4809	2.83217e-07		3.4809	5.15897e-07		3.4809	-2.9398e-07		3.4809	-2.31503e-07		3.4809	-2.02428e-07		3.4809	2.84144e-07
3.51312	3.82102e-07		3.51312	2.80108e-07		3.51312	2.90494e-07		3.51312	5.00677e-07		3.51312	-3.19102e-07		3.51312	-1.80416e-07		3.51312	-2.49212e-07		3.51312	2.25896e-07
3.54533	3.67468e-07		3.54533	3.08487e-07		3.54533	2.76687e-07		3.54533	4.90703e-07		3.54533	-3.21772e-07		3.54533	-1.27548e-07		3.54533	-2.8997e-07		3.54533	1.65027e-07
3.57754	3.47353e-07		3.57754	2.92875e-07		3.57754	2.41073e-07		3.57754	4.84424e-07		3.57754	-2.96014e-07		3.57754	-7.95544e-08		3.57754	-3.29191e-07		3.57754	1.01845e-07
3.60976	3.23689e-07		3.60976	2.43062e-07		3.60976	2.1372e-07		3.60976	4.89073e-07		3.60976	-2.56768e-07		3.60976	-1.61175e-08		3.60976	-3.72999e-07		3.60976	3.83185e-08
3.64197	3.0757e-07		3.64197	1.93493e-07		3.64197	2.18809e-07		3.64197	5.07246e-07		3.64197	-2.33839e-07		3.64197	7.33895e-08		3.64197	-4.36122e-07		3.64197	-2.4186e-08
3.67418	3.09728e-07		3.67418	1.74061e-07		3.67418	2.38891e-07		3.67418	5.33339e-07		3.67418	-2.37991e-07		3.67418	1.4908e-07		3.67418	-5.33612e-07		3.67418	-7.90727e-08
3.7064	3.19028e-07		3.7064	1.82896e-07		3.7064	2.41723e-07		3.7064	5.60544e-07		3.7064	-2.43472e-07		3.7064	1.71145e-07		3.7064	-6.61975e-07		3.7064	-1.1458e-07
3.73861	3.17937e-07		3.73861	1.94707e-07		3.73861	2.19204e-07		3.73861	5.78773e-07		3.73861	-2.21428e-07		3.73861	1.46232e-07		3.73861	-7.90609e-07		3.73861	-1.28949e-07
3.77082	3.15638e-07		3.77082	1.95342e-07		3.77082	1.82735e-07		3.77082	5.8214e-07		3.77082	-1.7612e-07		3.77082	1.04994e-07		3.77082	-8.86411e-07		3.77082	-1.28736e-07
3.80304	3.16212e-07		3.80304	1.94061e-07		3.80304	1.44092e-07		3.80304	5.6889e-07		3.80304	-1.30199e-07		3.80304	6.71865e-08		3.80304	-9.36902e-07		3.80304	-1.20252e-07
3.83525	2.9624e-07		3.83525	2.05299e-07		3.83525	1.09551e-07		3.83525	5.38727e-07		3.83525	-9.10084e-08		3.83525	2.50344e-08		3.83525	-9.49661e-07		3.83525	-1.10428e-07
3.86746	2.5062e-07		3.86746	2.30493e-07		3.86746	7.93839e-08		3.86746	5.12082e-07		3.86746	-5.68218e-08		3.86746	-3.18541e-08		3.86746	-9.51683e-07		3.86746	-1.03159e-07
3.89968	1.87804e-07		3.89968	2.59588e-07		3.89968	4.6767e-08		3.89968	5.12709e-07		3.89968	-3.49602e-08		3.89968	-9.97889e-08		3.89968	-9.70437e-07		3.89968	-1.0926e-07
3.93189	1.09565e-07		3.93189	2.89539e-07		3.93189	9.41902e-09		3.93189	5.2432e-07		3.93189	-3.70127e-08		3.93189	-1.85696e-07		3.93189	-1.00297e-06		3.93189	-1.45058e-07
3.9641	3.66041e-08		3.9641	3.33393e-07		3.9641	-2.90055e-08		3.9641	5.1635e-07		3.9641	-6.48911e-08		3.9641	-2.97858e-07		3.9641	-1.02005e-06		3.9641	-1.95938e-07
3.99632	-2.10895e-09		3.99632	4.03744e-07		3.99632	-8.07351e-08		3.99632	4.90366e-07		3.99632	-1.04248e-07		3.99632	-4.22286e-07		3.99632	-1.00303e-06		3.99632	-2.23098e-07
4.02853	4.07117e-09		4.02853	4.9823e-07		4.02853	-1.56851e-07		4.02853	4.6381e-07		4.02853	-1.48291e-07		4.02853	-5.38712e-07		4.02853	-9.52558e-07		4.02853	-2.18013e-07
4.06074	3.97989e-08		4.06074	6.04041e-07		4.06074	-2.3931e-07		4.06074	4.46016e-07		4.06074	-2.04895e-07		4.06074	-6.37635e-07		4.06074	-8.76399e-07		4.06074	-2.10719e-07
4.09295	7.94783e-08		4.09295	7.03299e-07		4.09295	-3.13462e-07		4.09295	4.3692e-07		4.09295	-2.67174e-07		4.09295	-7.14664e-07		4.09295	-7.89691e-07		4.09295	-2.24054e-07
4.12517	1.19207e-07		4.12517	7.80962e-07		4.12517	-3.79608e-07		4.12517	4.21928e-07		4.12517	-3.29783e-07		4.12517	-7.61615e-07		4.12517	-6.94142e-07		4.12517	-2.43164e-07
4.15738	1.58378e-07		4.15738	8.37654e-07		4.15738	-4.30456e-07		4.15738	3.93122e-07		4.15738	-4.06974e-07		4.15738	-7.6801e-07		4.15738	-5.78121e-07		4.15738	-2.42148e-07
4.18959	1.79824e-07		4.18959	8.84526e-07		4.18959	-4.68046e-07		4.18959	3.71202e-07		4.18959	-4.95811e-07		4.18959	-7.42166e-07		4.18959	-4.52962e-07		4.18959	-2.27275e-07
4.22181	1.73844e-07		4.22181	9.2655e-07		4.22181	-4.95377e-07		4.22181	3.76354e-07		4.22181	-5.7463e-07		4.22181	-7.19411e-07		4.22181	-3.44024e-07		4.22181	-2.1596e-07
4.25402	1.4633e-07		4.25402	9.60975e-07		4.25402	-5.01736e-07		4.25402	3.98098e-07		4.25402	-6.3302e-07		4.25402	-7.22904e-07		4.25402	-2.51937e-07		4.25402	-2.00472e-07
4.28623	1.1604e-07		4.28623	9.85736e-07		4.28623	-4.99608e-07		4.28623	4.08385e-07		4.28623	-6.64415e-07		4.28623	-7.44692e-07		4.28623	-1.60473e-07		4.28623	-1.80822e-07
4.31845	1.01903e-07		4.31845	1.00425e-06		4.31845	-5.13694e-07		4.31845	4.00888e-07		4.31845	-6.54398e-07		4.31845	-7.73452e-07		4.31845	-7.16779e-08		4.31845	-1.73967e-07
4.35066	1.01646e-07		4.35066	1.02187e-06		4.35066	-5.39947e-07		4.35066	3.93361e-07		4.35066	-5.98845e-07		4.35066	-8.03982e-07		4.35066	1.01687e-08		4.35066	-1.71831e-07
4.38287	1.05828e-07		4.38287	1.03497e-06		4.38287	-5.56669e-07		4.38287	4.00765e-07		4.38287	-5.23673e-07		4.38287	-8.27833e-07		4.38287	1.01225e-07		4.38287	-1.51308e-07
4.41509	1.18107e-07		4.41509	1.03461e-06		4.41509	-5.49182e-07		4.41509	4.36577e-07		4.41509	-4.72548e-07		4.41509	-8.36881e-07		4.41509	1.8792e-07		4.41509	-1.04117e-07
4.4473	1.35383e-07		4.4473	1.02391e-06		4.4473	-5.17859e-07		4.4473	4.92302e-07		4.4473	-4.66887e-07		4.4473	-8.44589e-07		4.4473	2.12515e-07		4.4473	-3.58493e-08
4.47951	1.42597e-07		4.47951	1.01485e-06		4.47951	-4.66358e-07		4.47951	5.38478e-07		4.47951	-4.88691e-07		4.47951	-8.85758e-07		4.47951	1.68997e-07		4.47951	3.68676e-08
4.51173	1.42907e-07		4.51173	1.00626e-06		4.51173	-4.04573e-07		4.51173	5.79323e-07		4.51173	-5.09006e-07		4.51173	-9.64024e-07		4.51173	1.26511e-07		4.51173	9.74156e-08
4.54394	1.39991e-07		4.54394	9.78355e-07		4.54394	-3.57639e-07		4.54394	6.32289e-07		4.54394	-5.19645e-07		4.54394	-1.038e-06		4.54394	1.1344e-07		4.54394	1.49781e-07
4.57615	1.22323e-07		4.57615	9.18623e-07		4.57615	-3.27218e-07		4.57615	6.82746e-07		4.57615	-5.39052e-07		4.57615	-1.0761e-06		4.57615	8.12968e-08		4.57615	2.09251e-07
4.60837	1.02698e-07		4.60837	8.43917e-07		4.60837	-2.8525e-07		4.60837	7.108e-07		4.60837	-5.79815e-07		4.60837	-1.07519e-06		4.60837	-3.10771e-09		4.60837	2.69799e-07
4.64058	1.03277e-07		4.64058	7.77003e-07		4.64058	-2.28292e-07		4.64058	7.19327e-07		4.64058	-6.16497e-07		4.64058	-1.04438e-06		4.64058	-1.16769e-07		4.64058	3.11193e-07
4.67279	1.12785e-07		4.67279	7.1667e-07		4.67279	-1.81806e-07		4.67279	7.20323e-07		4.67279	-6.21835e-07		4.67279	-1.00738e-06		4.67279	-2.31785e-07		4.67279	3.30928e-07
4.70501	1.10509e-07		4.70501	6.53796e-07		4.70501	-1.5429e-07		4.70501	7.10011e-07		4.70501	-6.08431e-07		4.70501	-9.8476e-07		4.70501	-3.47795e-07		4.70501	3.34775e-07
4.73722	9.87661e-08		4.73722	5.93588e-07		4.73722	-1.36513e-07		4.73722	6.75103e-07		4.73722	-6.00779e-07		4.73722	-9.56574e-07		4.73722	-4.64133e-07		4.73722	3.18643e-07
4.76943	8.78933e-08		4.76943	5.46242e-07		4.76943	-1.31928e-07		4.76943	6.16248e-07		4.76943	-5.98904e-07		4.76943	-8.92171e-07		4.76943	-5.69358e-07		4.76943	2.94572e-07
4.80165	7.95293e-08		4.80165	5.13839e-07		4.80165	-1.42504e-07		4.80165	5.50892e-07		4.80165	-5.88502e-07		4.80165	-8.10564e-07		4.80165	-6.65687e-07		4.80165	2.97947e-07
4.83386	7.44159e-08		4.83386	4.91219e-07		4.83386	-1.51303e-07		4.83386	4.98074e-07		4.83386	-5.68207e-07		4.83386	-7.5079e-07		4.83386	-7.58696e-07		4.83386	3.31743e-07
4.86607	6.93118e-08		4.86607	4.73011e-07		4.86607	-1.42025e-07		4.86607	4.59351e-07		4.86607	-5.4635e-07		4.86607	-7.19025e-07		4.86607	-8.37926e-07		4.86607	3.59174e-07
4.89829	5.97712e-08		4.89829	4.58381e-07		4.89829	-1.14773e-07		4.89829	4.28619e-07		4.89829	-5.22958e-07		4.89829	-6.9883e-07		4.89829	-9.03173e-07		4.89829	3.72618e-07
4.9305	5.57496e-08		4.9305	4.52308e-07		4.9305	-7.96217e-08		4.9305	4.04052e-07		4.9305	-4.98052e-07		4.9305	-6.72988e-07		4.9305	-9.69162e-07		4.9305	3.97751e-07
4.96271	6.66017e-08		4.96271	4.63009e-07		4.96271	-4.00193e-08		4.96271	3.68892e-07		4.96271	-4.7703e-07		4.96271	-6.38359e-07		4.96271	-1.03262e-06		4.96271	4.37172e-07
4.99493	8.48692e-08		4.99493	4.8425e-07		4.99493	-6.65455e-09		4.99493	3.1119e-07		4.99493	-4.54991e-07		4.99493	-6.06142e-07		4.99493	-1.08714e-06		4.99493	4.74956e-07
5.02714	9.17494e-08		5.02714	4.87414e-07		5.02714	-7.27349e-09		5.02714	2.58654e-07		5.02714	-4.19009e-07		5.02714	-5.87968e-07		5.02714	-1.14249e-06		5.02714	5.10819e-07
5.05935	6.75701e-08		5.05935	4.58273e-07		5.05935	-3.96915e-08		5.05935	2.36039e-07		5.05935	-3.76705e-07		5.05935	-5.90888e-07		5.05935	-1.18839e-06		5.05935	5.50027e-07
5.09157	9.9018e-09		5.09157	4.239e-07		5.09157	-6.61782e-08		5.09157	2.26869e-07		5.09157	-3.5859e-07		5.09157	-5.98643e-07		5.09157	-1.19285e-06		5.09157	5.89016e-07
5.12378	-7.01342e-08		5.12378	4.16441e-07		5.12378	-7.35594e-08		5.12378	2.13148e-07		5.12378	-3.83461e-07		5.12378	-5.69148e-07		5.12378	-1.14215e-06		5.12378	6.18761e-07
5.15599	-1.57041e-07		5.15599	4.34221e-07		5.15599	-7.98355e-08		5.15599	2.03531e-07		5.15599	-4.43547e-07		5.15599	-4.81177e-07		5.15599	-1.04993e-06		5.15599	6.2871e-07
5.18821	-2.21215e-07		5.18821	4.5466e-07		5.18821	-8.93869e-08		5.18821	2.13204e-07		5.18821	-5.15772e-07		5.18821	-3.60748e-07		5.18821	-9.50914e-07		5.18821	6.3273e-07
5.22042	-2.45018e-07		5.22042	4.62064e-07		5.22042	-8.6992e-08		5.22042	2.38178e-07		5.22042	-5.75633e-07		5.22042	-2.43976e-07		5.22042	-8.72658e-07		5.22042	6.60022e-07
5.25263	-2.49346e-07		5.25263	4.5372e-07		5.25263	-6.77191e-08		5.25263	2.54361e-07		5.25263	-6.05792e-07		5.25263	-1.43917e-07		5.25263	-8.16986e-07		5.25263	6.91828e-07
5.28485	-2.61469e-07		5.28485	4.35333e-07		5.28485	-4.08394e-08		5.28485	2.53098e-07		5.28485	-6.00073e-07		5.28485	-7.10513e-08		5.28485	-7.91446e-07		5.28485	6.77291e-07
5.31706	-2.8855e-07		5.31706	4.15649e-07		5.31706	-1.34466e-08		5.31706	2.52408e-07		5.31706	-5.6823e-07		5.31706	-3.66409e-08		5.31706	-8.04269e-07		5.31706	6.05384e-07
5.34927	-3.24316e-07		5.34927	3.96595e-07		5.34927	5.70476e-09		5.34927	2.54357e-07		5.34927	-5.23962e-07		5.34927	-1.94916e-08		5.34927	-8.26978e-07		5.34927	5.10771e-07
5.38149	-3.6439e-07		5.38149	3.70803e-07		5.38149	1.03596e-08		5.38149	2.38258e-07		5.38149	-4.69793e-07		5.38149	8.40287e-09		5.38149	-8.19739e-07		5.38149	4.28159e-07
5.4137	-4.18474e-07		5.4137	3.35668e-07		5.4137	4.52378e-09		5.4137	2.06169e-07		5.4137	-4.01734e-07		5.4137	2.48991e-08		5.4137	-7.84463e-07		5.4137	3.59025e-07
5.44591	-4.77456e-07		5.44591	3.04386e-07		5.44591	-1.29027e-08		5.44591	1.84845e-07		5.44591	-3.15112e-07		5.44591	-1.1284e-08		5.44591	-7.5013e-07		5.44591	2.97016e-07
5.47813	-5.03376e-07		5.47813	2.9352e-07		5.47813	-3.99836e-08		5.47813	1.88911e-07		5.47813	-2.18413e-07		5.47813	-9.51182e-08		5.47813	-7.28555e-07		5.47813	2.60917e-07
5.51034	-4.98082e-07		5.51034	3.01021e-07		5.51034	-6.99954e-08		5.51034	2.17355e-07		5.51034	-1.40581e-07		5.51034	-1.93695e-07		5.51034	-7.21023e-07		5.51034	2.6479e-07
5.54255	-4.96217e-07		5.54255	3.09545e-07		5.54255	-1.08835e-07		5.54255	2.67244e-07		5.54255	-9.98731e-08		5.54255	-2.9496e-07		5.54255	-7.26884e-07		5.54255	2.81951e-07
5.57477	-4.99552e-07		5.57477	3.07881e-07		5.57477	-1.48058e-07		5.57477	3.30689e-07		5.57477	-8.2806e-08		5.57477	-3.93696e-07		5.57477	-7.35486e-07		5.57477	2.6642e-07
5.60698	-4.98661e-07		5.60698	2.94377e-07		5.60698	-1.67614e-07		5.60698	3.90213e-07		5.60698	-7.09133e-08		5.60698	-4.74321e-07		5.60698	-7.41839e-07		5.60698	2.0405e-07
5.63919	-4.99259e-07		5.63919	2.71531e-07		5.63919	-1.84685e-07		5.63919	4.26486e-07		5.63919	-6.64857e-08		5.63919	-5.45596e-07		5.63919	-7.52517e-07		5.63919	1.24549e-07
5.67141	-5.07734e-07		5.67141	2.47514e-07		5.67141	-2.26571e-07		5.67141	4.29654e-07		5.67141	-7.51375e-08		5.67141	-6.4002e-07		5.67141	-7.71288e-07		5.67141	5.45679e-08
5.70362	-5.23891e-07		5.70362	2.29515e-07		5.70362	-2.73044e-07		5.70362	4.03114e-07		5.70362	-9.46952e-08		5.70362	-7.57042e-07		5.70362	-7.97618e-07		5.70362	-8.68208e-09
5.73583	-5.35921e-07		5.73583	2.1536e-07		5.73583	-2.88224e-07		5.73583	3.60031e-07		5.73583	-1.28618e-07		5.73583	-8.58765e-07		5.73583	-8.28081e-07		5.73583	-6.31924e-08
5.76805	-5.33995e-07		5.76805	2.00001e-07		5.76805	-2.79058e-07		5.76805	3.1347e-07		5.76805	-1.64614e-07		5.76805	-9.31986e-07		5.76805	-8.46143e-07		5.76805	-9.45536e-08
5.80026	-5.17745e-07		5.80026	1.83337e-07		5.80026	-2.72272e-07		5.80026	2.66104e-07		5.80026	-1.67412e-07		5.80026	-9.99478e-07		5.80026	-8.21956e-07		5.80026	-1.02231e-07
5.83247	-4.82945e-07		5.83247	1.64746e-07		5.83247	-2.6752e-07		5.83247	2.18631e-07		5.83247	-1.23277e-07		5.83247	-1.05935e-06		5.83247	-7.33654e-07		5.83247	-8.1764e-08
5.86469	-4.30419e-07		5.86469	1.38514e-07		5.86469	-2.55701e-07		5.86469	1.77787e-07		5.86469	-4.689e-08		5.86469	-1.07235e-06		5.86469	-5.92684e-07		5.86469	-1.74598e-08
5.8969	-3.69062e-07		5.8969	1.04794e-07		5.8969	-2.48748e-07		5.8969	1.48365e-07		5.8969	3.90934e-08		5.8969	-1.03022e-06		5.8969	-4.48358e-07		5.8969	7.87403e-08
5.92911	-3.01794e-07		5.92911	7.66924e-08		5.92911	-2.63817e-07		5.92911	1.31874e-07		5.92911	1.04971e-07		5.92911	-9.89218e-07		5.92911	-3.50089e-07		5.92911	1.69678e-07
5.96133	-2.33367e-07		5.96133	6.40812e-08		5.96133	-2.99013e-07		5.96133	1.25774e-07		5.96133	1.3041e-07		5.96133	-1.0025e-06		5.96133	-3.05889e-07		5.96133	2.36146e-07
5.99354	-1.71521e-07		5.99354	6.14001e-08		5.99354	-3.40889e-07		5.99354	1.24582e-07		5.99354	1.15743e-07		5.99354	-1.057e-06		5.99354	-3.07139e-07		5.99354	2.87776e-07
6.02575	-1.10403e-07		6.02575	6.23318e-08		6.02575	-3.80026e-07		6.02575	1.2406e-07		6.02575	7.4609e-08		6.02575	-1.1097e-06		6.02575	-3.65641e-07		6.02575	3.33209e-07
6.05797	-3.19677e-08		6.05797	6.81746e-08		6.05797	-4.07739e-07		6.05797	1.1626e-07		6.05797	2.75224e-08		6.05797	-1.14828e-06		6.05797	-4.81715e-07		6.05797	3.6895e-07
6.09018	6.67381e-08		6.09018	7.59183e-08		6.09018	-4.22028e-07		6.09018	9.28531e-08		6.09018	-1.06161e-08		6.09018	-1.18484e-06		6.09018	-6.16476e-07		6.09018	3.96947e-07
6.12239	1.65404e-07		6.12239	8.16233e-08		6.12239	-4.2387e-07		6.12239	5.37833e-08		6.12239	-3.56449e-08		6.12239	-1.2107e-06		6.12239	-7.27164e-07		6.12239	4.24697e-07
6.15461	2.55916e-07		6.15461	9.33908e-08		6.15461	-3.94561e-07		6.15461	6.7305e-09		6.15461	-5.64843e-08		6.15461	-1.19756e-06		6.15461	-8.01318e-07		6.15461	4.57e-07
6.18682	3.49026e-07		6.18682	1.18736e-07		6.18682	-3.18349e-07		6.18682	-3.58813e-08		6.18682	-9.19639e-08		6.18682	-1.1396e-06		6.18682	-8.45802e-07		6.18682	4.89575e-07
6.21903	4.431e-07		6.21903	1.4817e-07		6.21903	-2.15161e-07		6.21903	-6.5291e-08		6.21903	-1.57233e-07		6.21903	-1.04565e-06		6.21903	-8.55462e-07		6.21903	5.12162e-07
6.25125	5.19542e-07		6.25125	1.69141e-07		6.25125	-1.17167e-07		6.25125	-8.16472e-08		6.25125	-2.50696e-07		6.25125	-9.04489e-07		6.25125	-8.15447e-07		6.25125	5.21195e-07
6.28346	5.61088e-07		6.28346	1.8076e-07		6.28346	-3.81211e-08		6.28346	-9.60539e-08		6.28346	-3.5152e-07		6.28346	-7.14436e-07		6.28346	-7.32032e-07		6.28346	5.18787e-07
6.31567	5.66082e-07		6.31567	1.81846e-07		6.31567	2.92152e-08		6.31567	-1.31406e-07		6.31567	-4.45204e-07		6.31567	-5.19848e-07		6.31567	-6.27771e-07		6.31567	5.09679e-07
6.34789	5.35082e-07		6.34789	1.67014e-07		6.34789	9.77587e-08		6.34789	-1.95187e-07		6.34789	-5.29463e-07		6.34789	-3.72675e-07		6.34789	-5.22412e-07		6.34789	4.95056e-07
6.3801	4.58079e-07		6.3801	1.42641e-07		6.3801	1.5904e-07		6.3801	-2.63619e-07		6.3801	-6.00136e-07		6.3801	-2.88173e-07		6.3801	-4.2718e-07		6.3801	4.70478e-07
6.41231	3.53468e-07		6.41231	1.25764e-07		6.41231	1.91807e-07		6.41231	-3.18648e-07		6.41231	-6.59164e-07		6.41231	-2.55585e-07		6.41231	-3.33672e-07		6.41231	4.48138e-07
6.44453	2.66084e-07		6.44453	1.219e-07		6.44453	1.98016e-07		6.44453	-3.67096e-07		6.44453	-7.09315e-07		6.44453	-2.62191e-07		6.44453	-2.3049e-07		6.44453	4.50691e-07
6.47674	1.99435e-07		6.47674	1.15065e-07		6.47674	1.96441e-07		6.47674	-4.13809e-07		6.47674	-7.50925e-07		6.47674	-2.89851e-07		6.47674	-1.29507e-07		6.47674	4.65804e-07
6.50895	1.26715e-07		6.50895	8.52576e-08		6.50895	1.94955e-07		6.50895	-4.55121e-07		6.50895	-7.88849e-07		6.50895	-3.1699e-07		6.50895	-4.66289e-08		6.50895	4.62677e-07
6.54117	5.45552e-08		6.54117	2.58254e-08		6.54117	1.84347e-07		6.54117	-4.87763e-07		6.54117	-8.15712e-07		6.54117	-3.47235e-07		6.54117	2.31092e-08		6.54117	4.50776e-07
6.57338	1.16768e-08		6.57338	-6.32184e-08		6.57338	1.51269e-07		6.57338	-5.00589e-07		6.57338	-8.09019e-07		6.57338	-3.99039e-07		6.57338	8.61867e-08		6.57338	4.55499e-07
6.60559	-1.13134e-09		6.60559	-1.81683e-07		6.60559	9.64156e-08		6.60559	-4.79807e-07		6.60559	-7.56023e-07		6.60559	-4.65788e-07		6.60559	1.32161e-07		6.60559	4.59966e-07
6.63781	-5.29815e-09		6.63781	-3.20922e-07		6.63781	3.56286e-08		6.63781	-4.29699e-07		6.63781	-6.7048e-07		6.63781	-5.13801e-07		6.63781	1.52291e-07		6.63781	4.2958e-07
6.67002	-1.0956e-08		6.67002	-4.61458e-07		6.67002	-1.86076e-08		6.67002	-3.76039e-07		6.67002	-5.86238e-07		6.67002	-5.12152e-07		6.67002	1.52664e-07		6.67002	3.6994e-07
6.70223	-1.8377e-08		6.70223	-5.83391e-07		6.70223	-6.61658e-08		6.70223	-3.37218e-07		6.70223	-5.22499e-07		6.70223	-4.66759e-07		6.70223	1.39953e-07		6.70223	3.20797e-07
6.73445	-2.61907e-08		6.73445	-6.78778e-07		6.73445	-1.01376e-07		6.73445	-3.05117e-07		6.73445	-4.62471e-07		6.73445	-4.19601e-07		6.73445	1.05554e-07		6.73445	3.10452e-07
6.76666	-3.21086e-08		6.76666	-7.52726e-07		6.76666	-1.13497e-07		6.76666	-2.72981e-07		6.76666	-3.91872e-07		6.76666	-4.12454e-07		6.76666	3.9623e-08		6.76666	3.30411e-07
6.79887	-3.92738e-08		6.79887	-8.11254e-07		6.79887	-1.08744e-07		6.79887	-2.52162e-07		6.79887	-3.30446e-07		6.79887	-4.6287e-07		6.79887	-3.87885e-08		6.79887	3.39682e-07
6.83109	-5.38184e-08		6.83109	-8.56523e-07		6.83109	-9.93285e-08		6.83109	-2.47775e-07		6.83109	-2.95214e-07		6.83109	-5.58473e-07		6.83109	-1.0069e-07		6.83109	3.03941e-07
6.8633	-7.47309e-08		6.8633	-8.92979e-07		6.8633	-8.80248e-08		6.8633	-2.47318e-07		6.8633	-2.75601e-07		6.8633	-6.69188e-07		6.8633	-1.55917e-07		6.8633	2.30848e-07
6.89551	-9.22246e-08		6.89551	-9.23561e-07		6.89551	-7.75019e-08		6.89551	-2.43466e-07		6.89551	-2.68427e-07		6.89551	-7.72216e-07		6.89551	-2.29643e-07		6.89551	1.50066e-07
6.92773	-9.70976e-08		6.92773	-9.47276e-07		6.92773	-7.11054e-08		6.92773	-2.38336e-07		6.92773	-2.80605e-07		6.92773	-8.51205e-07		6.92773	-3.16755e-07		6.92773	7.83106e-08
6.95994	-8.90164e-08		6.95994	-9.6987e-07		6.95994	-6.57365e-08		6.95994	-2.2843e-07		6.95994	-2.98217e-07		6.95994	-8.90908e-07		6.95994	-3.98937e-07		6.95994	1.27468e-08
6.99215	-7.77094e-08		6.99215	-9.97001e-07		6.99215	-5.95093e-08		6.99215	-2.15744e-07		6.99215	-3.06525e-07		6.99215	-8.9036e-07		6.99215	-4.50926e-07		6.99215	-5.05478e-08
7.02437	-6.66157e-08		7.02437	-1.01781e-06		7.02437	-5.75489e-08		7.02437	-2.06019e-07		7.02437	-3.06355e-07		7.02437	-8.51824e-07		7.02437	-4.50194e-07		7.02437	-9.50101e-08
7.05658	-4.37892e-08		7.05658	-1.01795e-06		7.05658	-5.62073e-08		7.05658	-1.96157e-07		7.05658	-3.01372e-07		7.05658	-7.8001e-07		7.05658	-4.25495e-07		7.05658	-1.00861e-07
7.08879	-5.57491e-09		7.08879	-9.99476e-07		7.08879	-4.18375e-08		7.08879	-1.79325e-07		7.08879	-3.00465e-07		7.08879	-7.04199e-07		7.08879	-4.36608e-07		7.08879	-8.00771e-08
7.12101	2.54191e-08		7.12101	-9.7425e-07		7.12101	-1.50387e-08		7.12101	-1.4787e-07		7.12101	-3.06337e-07		7.12101	-6.45092e-07		7.12101	-5.02306e-07		7.12101	-6.24456e-08
7.15322	1.37095e-08		7.15322	-9.51224e-07		7.15322	9.98681e-09		7.15322	-1.05376e-07		7.15322	-3.14458e-07		7.15322	-5.93413e-07		7.15322	-5.90013e-07		7.15322	-6.09163e-08
7.18543	-4.85273e-08		7.18543	-9.41818e-07		7.18543	2.87883e-08		7.18543	-6.22533e-08		7.18543	-3.30378e-07		7.18543	-5.47822e-07		7.18543	-6.69046e-07		7.18543	-7.71961e-08
7.21765	-1.31174e-07		7.21765	-9.63838e-07		7.21765	4.83652e-08		7.21765	-2.50448e-08		7.21765	-3.52283e-07		7.21765	-5.12043e-07		7.21765	-7.46923e-07		7.21765	-1.0885e-07
7.24986	-2.04035e-07		7.24986	-1.01812e-06		7.24986	7.56799e-08		7.24986	4.68609e-10		7.24986	-3.6394e-07		7.24986	-4.84607e-07		7.24986	-8.32353e-07		7.24986	-1.37555e-07
7.28207	-2.52495e-07		7.28207	-1.07392e-06		7.28207	1.20096e-07		7.28207	2.2824e-08		7.28207	-3.67695e-07		7.28207	-4.72343e-07		7.28207	-9.08868e-07		7.28207	-1.4349e-07
7.31429	-2.76644e-07		7.31429	-1.09727e-06		7.31429	1.86623e-07		7.31429	4.43979e-08		7.31429	-3.81168e-07		7.31429	-4.75299e-07		7.31429	-9.74117e-07		7.31429	-1.24867e-07
7.3465	-2.95057e-07		7.3465	-1.08083e-06		7.3465	2.57631e-07		7.3465	4.58508e-08		7.3465	-3.89734e-07		7.3465	-4.8035e-07		7.3465	-1.04267e-06		7.3465	-9.04561e-08
7.37871	-3.29329e-07		7.37871	-1.04633e-06		7.37871	3.0694e-07		7.37871	2.84237e-08		7.37871	-3.59301e-07		7.37871	-4.74885e-07		7.37871	-1.10704e-06		7.37871	-5.7126e-08
7.41093	-3.81914e-07		7.41093	-1.03047e-06		7.41093	3.30843e-07		7.41093	5.63904e-09		7.41093	-3.02629e-07		7.41093	-4.646e-07		7.41093	-1.1451e-06		7.41093	-4.98892e-08
7.44314	-4.3398e-07		7.44314	-1.05581e-06		7.44314	3.45421e-07		7.44314	-2.47033e-08		7.44314	-2.60097e-07		7.44314	-4.6787e-07		7.44314	-1.14335e-06		7.44314	-7.6343e-08
7.47535	-4.64796e-07		7.47535	-1.10944e-06		7.47535	3.59578e-07		7.47535	-5.4951e-08		7.47535	-2.3206e-07		7.47535	-4.83097e-07		7.47535	-1.09833e-06		7.47535	-1.21851e-07
7.50757	-4.66782e-07		7.50757	-1.15654e-06		7.50757	3.68251e-07		7.50757	-7.04636e-08		7.50757	-1.99131e-07		7.50757	-4.97876e-07		7.50757	-1.0277e-06		7.50757	-1.75752e-07
7.53978	-4.4404e-07		7.53978	-1.17001e-06		7.53978	3.69627e-07		7.53978	-7.25378e-08		7.53978	-1.62569e-07		7.53978	-5.09199e-07		7.53978	-9.6237e-07		7.53978	-2.2847e-07
7.57199	-4.16833e-07		7.57199	-1.14293e-06		7.57199	3.7632e-07		7.57199	-7.15263e-08		7.57199	-1.2592e-07		7.57199	-5.20831e-07		7.57199	-9.11398e-07		7.57199	-2.63652e-07
7.60421	-4.0383e-07		7.60421	-1.08376e-06		7.60421	4.0491e-07		7.60421	-7.70576e-08		7.60421	-8.50828e-08		7.60421	-5.55435e-07		7.60421	-8.66559e-07		7.60421	-2.79057e-07
7.63642	-3.92529e-07		7.63642	-1.01194e-06		7.63642	4.53909e-07		7.63642	-9.28725e-08		7.63642	-4.23871e-08		7.63642	-6.36556e-07		7.63642	-8.30327e-07		7.63642	-2.88175e-07
7.66863	-3.65096e-07		7.66863	-9.47756e-07		7.66863	5.00237e-07		7.66863	-1.20211e-07		7.66863	-5.62717e-09		7.66863	-7.42009e-07		7.66863	-8.10982e-07		7.66863	-2.96276e-07
7.70085	-3.1791e-07		7.70085	-8.9504e-07		7.70085	5.23681e-07		7.70085	-1.59562e-07		7.70085	2.10284e-08		7.70085	-8.28407e-07		7.70085	-8.11041e-07		7.70085	-3.06856e-07
7.73306	-2.56778e-07		7.73306	-8.47711e-07		7.73306	5.31049e-07		7.73306	-2.06038e-07		7.73306	4.60629e-08		7.73306	-8.83677e-07		7.73306	-8.2944e-07		7.73306	-3.31436e-07
7.76527	-2.02775e-07		7.76527	-8.11204e-07		7.76527	5.46186e-07		7.76527	-2.49911e-07		7.76527	7.98453e-08		7.76527	-9.18723e-07		7.76527	-8.49367e-07		7.76527	-3.62871e-07
7.79749	-1.75327e-07		7.79749	-7.98287e-07		7.79749	5.734e-07		7.79749	-2.76476e-07		7.79749	1.10913e-07		7.79749	-9.53146e-07		7.79749	-8.40553e-07		7.79749	-3.78384e-07
7.8297	-1.75189e-07		7.8297	-8.10171e-07		7.8297	5.86143e-07		7.8297	-2.84894e-07		7.8297	1.23298e-07		7.8297	-9.98563e-07		7.8297	-7.92813e-07		7.8297	-3.64177e-07
7.86191	-1.88881e-07		7.86191	-8.33677e-07		7.86191	5.58976e-07		7.86191	-2.9803e-07		7.86191	1.21687e-07		7.86191	-1.04285e-06		7.86191	-7.06022e-07		7.86191	-3.23244e-07
7.89413	-2.06105e-07		7.89413	-8.54509e-07		7.89413	4.95251e-07		7.89413	-3.30711e-07		7.89413	1.17005e-07		7.89413	-1.0831e-06		7.89413	-5.7796e-07		7.89413	-2.87471e-07
7.92634	-2.15335e-07		7.92634	-8.65755e-07		7.92634	4.1448e-07		7.92634	-3.76258e-07		7.92634	1.07928e-07		7.92634	-1.11577e-06		7.92634	-4.48192e-07		7.92634	-2.88242e-07
7.95855	-1.97575e-07		7.95855	-8.60751e-07		7.95855	3.32952e-07		7.95855	-4.2213e-07		7.95855	8.30964e-08		7.95855	-1.10902e-06		7.95855	-3.69285e-07		7.95855	-3.13184e-07
7.99077	-1.55363e-07		7.99077	-8.31542e-07		7.99077	2.61795e-07		7.99077	-4.54324e-07		7.99077	4.08171e-08		7.99077	-1.05483e-06		7.99077	-3.3491e-07		7.99077	-3.32503e-07
8.02298	-1.02317e-07		8.02298	-7.77781e-07		8.02298	2.08478e-07		8.02298	-4.60552e-07		8.02298	-6.46867e-09		8.02298	-9.93513e-07		8.02298	-3.11e-07		8.02298	-3.39301e-07
8.05519	-4.52946e-08		8.05519	-7.07244e-07		8.05519	1.75725e-07		8.05519	-4.45739e-07		8.05519	-5.75271e-08		8.05519	-9.70452e-07		8.05519	-2.81932e-07		8.05519	-3.4109e-07
8.08741	1.94758e-09		8.08741	-6.35255e-07		8.08741	1.59158e-07		8.08741	-4.33611e-07		8.08741	-1.15926e-07		8.08741	-9.9806e-07		8.08741	-2.41535e-07		8.08741	-3.36171e-07
8.11962	3.74244e-08		8.11962	-5.81615e-07		8.11962	1.54292e-07		8.11962	-4.422e-07		8.11962	-1.68397e-07		8.11962	-1.04689e-06		8.11962	-1.90794e-07		8.11962	-3.2137e-07
8.15183	6.95154e-08		8.15183	-5.52676e-07		8.15183	1.62757e-07		8.15183	-4.61848e-07		8.15183	-2.12594e-07		8.15183	-1.08567e-06		8.15183	-1.48547e-07		8.15183	-3.1126e-07
8.18405	9.31567e-08		8.18405	-5.34777e-07		8.18405	1.79259e-07		8.18405	-4.63217e-07		8.18405	-2.63124e-07		8.18405	-1.1184e-06		8.18405	-1.4646e-07		8.18405	-3.17679e-07
8.21626	1.07372e-07		8.21626	-5.14528e-07		8.21626	1.86227e-07		8.21626	-4.33712e-07		8.21626	-3.1102e-07		8.21626	-1.14136e-06		8.21626	-1.98657e-07		8.21626	-3.326e-07
8.24847	1.1043e-07		8.24847	-4.94675e-07		8.24847	1.78168e-07		8.24847	-3.93965e-07		8.24847	-3.25677e-07		8.24847	-1.1197e-06		8.24847	-2.85233e-07		8.24847	-3.55195e-07
8.28068	8.51239e-08		8.28068	-4.85742e-07		8.28068	1.64628e-07		8.28068	-3.70125e-07		8.28068	-2.90123e-07		8.28068	-1.05615e-06		8.28068	-3.81688e-07		8.28068	-3.92718e-07
8.3129	3.23145e-08		8.3129	-4.89031e-07		8.3129	1.47735e-07		8.3129	-3.6344e-07		8.3129	-2.27012e-07		8.3129	-1.00365e-06		8.3129	-4.81042e-07		8.3129	-4.42555e-07
8.34511	-2.53964e-08		8.34511	-4.91352e-07		8.34511	1.326e-07		8.34511	-3.52962e-07		8.34511	-1.90959e-07		8.34511	-9.95484e-07		8.34511	-5.74506e-07		8.34511	-5.03133e-07
8.37732	-7.80175e-08		8.37732	-4.7772e-07		8.37732	1.29094e-07		8.37732	-3.22525e-07		8.37732	-2.06995e-07		8.37732	-1.02797e-06		8.37732	-6.3415e-07		8.37732	-5.68222e-07
8.40954	-1.26265e-07		8.40954	-4.46027e-07		8.40954	1.32259e-07		8.40954	-2.77862e-07		8.40954	-2.52622e-07		8.40954	-1.08481e-06		8.40954	-6.24437e-07		8.40954	-6.14099e-07
8.44175	-1.75911e-07		8.44175	-4.01335e-07		8.44175	1.35691e-07		8.44175	-2.44134e-07		8.44175	-3.09976e-07		8.44175	-1.14097e-06		8.44175	-5.42157e-07		8.44175	-6.13905e-07
8.47396	-2.40792e-07		8.47396	-3.45381e-07		8.47396	1.36963e-07		8.47396	-2.43618e-07		8.47396	-3.76443e-07		8.47396	-1.1682e-06		8.47396	-4.35644e-07		8.47396	-5.61083e-07
8.50618	-3.1707e-07		8.50618	-2.88236e-07		8.50618	1.2606e-07		8.50618	-2.75497e-07		8.50618	-4.43777e-07		8.50618	-1.15312e-06		8.50618	-3.46854e-07		8.50618	-4.78992e-07
8.53839	-3.8641e-07		8.53839	-2.52175e-07		8.53839	1.10588e-07		8.53839	-3.3038e-07		8.53839	-5.05805e-07		8.53839	-1.10061e-06		8.53839	-2.75634e-07		8.53839	-3.91351e-07
8.5706	-4.46081e-07		8.5706	-2.45805e-07		8.5706	1.12793e-07		8.5706	-4.01842e-07		8.5706	-5.69275e-07		8.5706	-1.01747e-06		8.5706	-2.12299e-07		8.5706	-2.89366e-07
8.60282	-5.03152e-07		8.60282	-2.57603e-07		8.60282	1.19002e-07		8.60282	-4.72496e-07		8.60282	-6.37759e-07		8.60282	-9.09106e-07		8.60282	-1.41645e-07		8.60282	-1.5788e-07
8.63503	-5.62104e-07		8.63503	-2.80541e-07		8.63503	1.10121e-07		8.63503	-5.16955e-07		8.63503	-6.94199e-07		8.63503	-7.97213e-07		8.63503	-4.77861e-08		8.63503	-2.03382e-08
8.66724	-6.22034e-07		8.66724	-3.16546e-07		8.66724	1.11436e-07		8.66724	-5.30778e-07		8.66724	-7.20045e-07		8.66724	-7.15636e-07		8.66724	5.8719e-08		8.66724	7.59491e-08
8.69946	-6.794e-07		8.69946	-3.63161e-07		8.69946	1.43417e-07		8.69946	-5.30065e-07		8.69946	-7.2012e-07		8.69946	-6.74394e-07		8.69946	1.4937e-07		8.69946	1.13376e-07
8.73167	-7.31174e-07		8.73167	-4.15168e-07		8.73167	1.92045e-07		8.73167	-5.17116e-07		8.73167	-7.13594e-07		8.73167	-6.43293e-07		8.73167	2.0933e-07		8.73167	1.12661e-07
8.76388	-7.59642e-07		8.76388	-4.656e-07		8.76388	2.38487e-07		8.76388	-4.86265e-07		8.76388	-7.08781e-07		8.76388	-5.93982e-07		8.76388	2.5074e-07		8.76388	1.0172e-07
8.7961	-7.48235e-07		8.7961	-5.01016e-07		8.7961	2.66188e-07		8.7961	-4.53179e-07		8.7961	-7.00312e-07		8.7961	-5.44826e-07		8.7961	2.88022e-07		8.7961	1.02862e-07
8.82831	-7.22345e-07		8.82831	-5.10353e-07		8.82831	2.66654e-07		8.82831	-4.46708e-07		8.82831	-6.86915e-07		8.82831	-5.17851e-07		8.82831	3.15203e-07		8.82831	1.18531e-07
8.86052	-7.18463e-07		8.86052	-4.89245e-07		8.86052	2.50011e-07		8.86052	-4.75059e-07		8.86052	-6.68588e-07		8.86052	-4.95381e-07		8.86052	3.1545e-07		8.86052	1.29424e-07
8.89274	-7.31984e-07		8.89274	-4.33478e-07		8.89274	2.20193e-07		8.89274	-5.12167e-07		8.89274	-6.40619e-07		8.89274	-4.65365e-07		8.89274	2.8984e-07		8.89274	1.33538e-07
8.92495	-7.45863e-07		8.92495	-3.47934e-07		8.92495	1.62494e-07		8.92495	-5.29692e-07		8.92495	-6.04466e-07		8.92495	-4.3511e-07		8.92495	2.61701e-07		8.92495	1.52528e-07
8.95716	-7.65963e-07		8.95716	-2.54197e-07		8.95716	7.60032e-08		8.95716	-5.22265e-07		8.95716	-5.63908e-07		8.95716	-3.97359e-07		8.95716	2.40278e-07		8.95716	1.90451e-07
8.98938	-7.96328e-07		8.98938	-1.73323e-07		8.98938	-1.94462e-08		8.98938	-5.04604e-07		8.98938	-5.22501e-07		8.98938	-3.37576e-07		8.98938	2.19037e-07		8.98938	2.2093e-07
9.02159	-8.31538e-07		9.02159	-1.09998e-07		9.02159	-1.05011e-07		9.02159	-5.00737e-07		9.02159	-4.86252e-07		9.02159	-2.56277e-07		9.02159	1.95161e-07		9.02159	2.18648e-07
9.0538	-8.73448e-07		9.0538	-5.75961e-08		9.0538	-1.66773e-07		9.0538	-5.2181e-07		9.0538	-4.47158e-07		9.0538	-1.77295e-07		9.0538	1.74652e-07		9.0538	1.92758e-07
9.08602	-9.16543e-07		9.08602	-1.25343e-08		9.08602	-1.97328e-07		9.08602	-5.60438e-07		9.08602	-3.90072e-07		9.08602	-1.29357e-07		9.08602	1.76894e-07		9.08602	1.7789e-07
9.11823	-9.5481e-07		9.11823	1.68741e-08		9.11823	-1.99283e-07		9.11823	-5.98808e-07		9.11823	-3.19332e-07		9.11823	-1.16807e-07		9.11823	2.02521e-07		9.11823	1.80424e-07
9.15044	-1.00143e-06		9.15044	1.83978e-08		9.15044	-1.88207e-07		9.15044	-6.20246e-07		9.15044	-2.47247e-07		9.15044	-1.28553e-07		9.15044	2.24921e-07		9.15044	1.64873e-07
9.18266	-1.05263e-06		9.18266	-4.8347e-09		9.18266	-1.85416e-07		9.18266	-6.21062e-07		9.18266	-1.75352e-07		9.18266	-1.48774e-07		9.18266	2.31213e-07		9.18266	1.10335e-07
9.21487	-1.07684e-06		9.21487	-3.04791e-08		9.21487	-1.96046e-07		9.21487	-6.04125e-07		9.21487	-1.06887e-07		9.21487	-1.48687e-07		9.21487	2.21121e-07		9.21487	3.50491e-08
9.24708	-1.06451e-06		9.24708	-3.92191e-08		9.24708	-2.14081e-07		9.24708	-5.68076e-07		9.24708	-6.3351e-08		9.24708	-1.16619e-07		9.24708	1.92027e-07		9.24708	-3.86007e-08
9.2793	-1.04388e-06		9.2793	-3.41419e-08		9.2793	-2.34478e-07		9.2793	-5.08514e-07		9.2793	-7.00515e-08		9.2793	-8.73832e-08		9.2793	1.51457e-07		9.2793	-9.57134e-08
9.31151	-1.04858e-06		9.31151	-3.08701e-08		9.31151	-2.42977e-07		9.31151	-4.38178e-07		9.31151	-1.27001e-07		9.31151	-8.49318e-08		9.31151	1.14e-07		9.31151	-1.19336e-07
9.34372	-1.09115e-06		9.34372	-3.65533e-08		9.34372	-2.30917e-07		9.34372	-3.74962e-07		9.34372	-2.11693e-07		9.34372	-8.6059e-08		9.34372	8.49378e-08		9.34372	-1.04263e-07
9.37594	-1.16157e-06		9.37594	-4.37681e-08		9.37594	-2.19029e-07		9.37594	-3.09123e-07		9.37594	-2.997e-07		9.37594	-8.89169e-08		9.37594	6.06346e-08		9.37594	-6.55172e-08
9.40815	-1.23242e-06		9.40815	-3.94085e-08		9.40815	-2.30431e-07		9.40815	-2.34436e-07		9.40815	-3.75126e-07		9.40815	-1.13478e-07		9.40815	3.59172e-08		9.40815	-3.57364e-08
9.44036	-1.26896e-06		9.44036	-1.98527e-08		9.44036	-2.63466e-07		9.44036	-1.68216e-07		9.44036	-4.28338e-07		9.44036	-1.36081e-07		9.44036	4.77879e-09		9.44036	-4.46239e-08
9.47258	-1.2588e-06		9.47258	6.02638e-09		9.47258	-3.14426e-07		9.47258	-1.21712e-07		9.47258	-4.50958e-07		9.47258	-1.29946e-07		9.47258	-4.01172e-08		9.47258	-8.4616e-08
9.50479	-1.22698e-06		9.50479	3.45546e-08		9.50479	-3.81928e-07		9.50479	-1.01655e-07		9.50479	-4.46267e-07		9.50479	-1.07916e-07		9.50479	-1.03695e-07		9.50479	-1.26701e-07
9.537	-1.19923e-06		9.537	7.2659e-08		9.537	-4.45653e-07		9.537	-1.12954e-07		9.537	-4.32863e-07		9.537	-8.11172e-08		9.537	-1.77354e-07		9.537	-1.5314e-07
9.56922	-1.16811e-06		9.56922	1.17758e-07		9.56922	-4.85078e-07		9.56922	-1.40307e-07		9.56922	-4.27583e-07		9.56922	-4.72668e-08		9.56922	-2.50892e-07		9.56922	-1.52877e-07
9.60143	-1.12073e-06		9.60143	1.53616e-07		9.60143	-5.00144e-07		9.60143	-1.66128e-07		9.60143	-4.34519e-07		9.60143	6.5036e-09		9.60143	-3.36062e-07		9.60143	-1.15127e-07
9.63364	-1.06577e-06		9.63364	1.72487e-07		9.63364	-4.93475e-07		9.63364	-1.92071e-07		9.63364	-4.53861e-07		9.63364	1.00367e-07		9.63364	-4.44297e-07		9.63364	-3.92874e-08
9.66586	-1.01775e-06		9.66586	1.85857e-07		9.66586	-4.64705e-07		9.66586	-2.17486e-07		9.66586	-4.86289e-07		9.66586	2.06066e-07		9.66586	-5.60194e-07		9.66586	4.92381e-08
9.69807	-9.97761e-07		9.69807	2.10189e-07		9.69807	-4.29084e-07		9.69807	-2.36835e-07		9.69807	-5.16876e-07		9.69807	2.66061e-07		9.69807	-6.52152e-07		9.69807	1.24204e-07
9.73028	-1.03097e-06		9.73028	2.47367e-07		9.73028	-4.07552e-07		9.73028	-2.60157e-07		9.73028	-5.28182e-07		9.73028	2.89717e-07		9.73028	-7.00747e-07		9.73028	2.00097e-07
9.7625	-1.10261e-06		9.7625	2.84126e-07		9.7625	-3.94532e-07		9.7625	-2.86619e-07		9.7625	-5.37842e-07		9.7625	3.29095e-07		9.7625	-7.1674e-07		9.7625	2.91584e-07
9.79471	-1.16158e-06		9.79471	3.06751e-07		9.79471	-3.70271e-07		9.79471	-2.88508e-07		9.79471	-5.74331e-07		9.79471	3.89719e-07		9.79471	-7.17738e-07		9.79471	3.73496e-07
9.82692	-1.18388e-06		9.82692	3.07946e-07		9.82692	-3.39014e-07		9.82692	-2.60085e-07		9.82692	-6.27356e-07		9.82692	4.31008e-07		9.82692	-6.99215e-07		9.82692	4.22596e-07
9.85914	-1.18654e-06		9.85914	2.92566e-07		9.85914	-3.25716e-07		9.85914	-2.28652e-07		9.85914	-6.59817e-07		9.85914	4.30363e-07		9.85914	-6.45033e-07		9.85914	4.42613e-07
9.89135	-1.18423e-06		9.89135	2.80617e-07		9.89135	-3.3555e-07		9.89135	-2.09e-07		9.89135	-6.44426e-07		9.89135	4.09033e-07		9.89135	-5.69403e-07		9.89135	4.49598e-07
9.92356	-1.17277e-06		9.92356	2.85752e-07		9.92356	-3.40838e-07		9.92356	-1.98045e-07		9.92356	-5.86393e-07		9.92356	3.77561e-07		9.92356	-5.13343e-07		9.92356	4.56805e-07
9.95578	-1.1607e-06		9.95578	2.9881e-07		9.95578	-3.2877e-07		9.95578	-1.95146e-07		9.95578	-5.2397e-07		9.95578	3.16663e-07		9.95578	-4.76081e-07		9.95578	4.53275e-07
9.98799	-1.1799e-06		9.98799	3.05242e-07		9.98799	-3.20791e-07		9.98799	-1.9578e-07		9.98799	-4.77093e-07		9.98799	2.28907e-07		9.98799	-4.14992e-07		9.98799	4.10545e-07
10.0202	-1.24724e-06		10.0202	3.00233e-07		10.0202	-3.28074e-07		10.0202	-1.9203e-07		10.0202	-4.26402e-07		10.0202	1.35672e-07		10.0202	-3.09984e-07		10.0202	3.20795e-07
10.0524	-1.34129e-06		10.0524	2.85122e-07		10.0524	-3.50014e-07		10.0524	-1.85367e-07		10.0524	-3.71166e-07		10.0524	4.96233e-08		10.0524	-1.72248e-07		10.0524	2.18215e-07
10.0846	-1.42822e-06		10.0846	2.71219e-07		10.0846	-3.9658e-07		10.0846	-1.80072e-07		10.0846	-3.35989e-07		10.0846	-1.24891e-08		10.0846	-2.55774e-08		10.0846	1.57635e-07
10.1168	-1.49035e-06		10.1168	2.80006e-07		10.1168	-4.58518e-07		10.1168	-1.76224e-07		10.1168	-3.31861e-07		10.1168	-4.12416e-08		10.1168	1.03508e-07		10.1168	1.58519e-07
10.1491	-1.52005e-06		10.1491	3.17745e-07		10.1491	-5.10887e-07		10.1491	-1.7303e-07		10.1491	-3.54664e-07		10.1491	-5.66996e-08		10.1491	2.07173e-07		10.1491	1.93315e-07
10.1813	-1.51203e-06		10.1813	3.58097e-07		10.1813	-5.54718e-07		10.1813	-1.68633e-07		10.1813	-3.89513e-07		10.1813	-9.07706e-08		10.1813	2.92522e-07		10.1813	2.32124e-07
10.2135	-1.47502e-06		10.2135	3.66133e-07		10.2135	-5.99756e-07		10.2135	-1.58171e-07		10.2135	-4.16875e-07		10.2135	-1.55565e-07		10.2135	3.60486e-07		10.2135	2.67394e-07
10.2457	-1.4264e-06		10.2457	3.32877e-07		10.2457	-6.41595e-07		10.2457	-1.32681e-07		10.2457	-4.21832e-07		10.2457	-2.23158e-07		10.2457	4.14549e-07		10.2457	3.01496e-07
10.2779	-1.36454e-06		10.2779	2.7713e-07		10.2779	-6.73049e-07		10.2779	-8.39256e-08		10.2779	-4.05759e-07		10.2779	-2.50844e-07		10.2779	4.7345e-07		10.2779	3.23874e-07
10.3101	-1.27181e-06		10.3101	2.21892e-07		10.3101	-6.84509e-07		10.3101	-2.32469e-08		10.3101	-3.89334e-07		10.3101	-2.28608e-07		10.3101	5.51926e-07		10.3101	3.19246e-07
10.3423	-1.15714e-06		10.3423	1.78106e-07		10.3423	-6.7123e-07		10.3423	2.17903e-08		10.3423	-3.85149e-07		10.3423	-1.67937e-07		10.3423	6.16504e-07		10.3423	2.89913e-07
10.3745	-1.06406e-06		10.3745	1.47787e-07		10.3745	-6.40306e-07		10.3745	4.85283e-08		10.3745	-3.84917e-07		10.3745	-8.27203e-08		10.3745	6.09001e-07		10.3745	2.47049e-07
10.4068	-1.01683e-06		10.4068	1.34168e-07		10.4068	-5.95661e-07		10.4068	7.42629e-08		10.4068	-3.6993e-07		10.4068	-6.54196e-09		10.4068	5.3807e-07		10.4068	2.05059e-07
10.439	-9.9131e-07		10.439	1.40944e-07		10.439	-5.44312e-07		10.439	9.08883e-08		10.439	-3.2244e-07		10.439	2.12378e-08		10.439	4.65074e-07		10.439	1.92073e-07
10.4712	-9.58011e-07		10.4712	1.62825e-07		10.4712	-5.08317e-07		10.4712	7.76136e-08		10.4712	-2.44784e-07		10.4712	-8.85684e-09		10.4712	4.25637e-07		10.4712	2.17184e-07
10.5034	-9.15212e-07		10.5034	1.86478e-07		10.5034	-4.92186e-07		10.5034	3.19321e-08		10.5034	-1.61606e-07		10.5034	-6.89892e-08		10.5034	4.26079e-07		10.5034	2.36713e-07
10.5356	-8.73214e-07		10.5356	1.98828e-07		10.5356	-4.69646e-07		10.5356	-3.11279e-08		10.5356	-9.77087e-08		10.5356	-1.25199e-07		10.5356	4.50645e-07		10.5356	2.16274e-07
10.5678	-8.38392e-07		10.5678	1.93219e-07		10.5678	-4.26994e-07		10.5678	-8.06068e-08		10.5678	-6.72551e-08		10.5678	-1.65781e-07		10.5678	4.71031e-07		10.5678	1.83648e-07
10.6	-8.16128e-07		10.6	1.79787e-07		10.6	-3.7939e-07		10.6	-1.04419e-07		10.6	-7.12544e-08		10.6	-1.85336e-07		10.6	4.73686e-07		10.6	1.74349e-07
10.6323	-8.11891e-07		10.6323	1.77994e-07		10.6323	-3.428e-07		10.6323	-1.33717e-07		10.6323	-9.1357e-08		10.6323	-1.75406e-07		10.6323	4.57987e-07		10.6323	1.88494e-07
10.6645	-8.13544e-07		10.6645	1.88879e-07		10.6645	-3.19823e-07		10.6645	-1.82e-07		10.6645	-1.08352e-07		10.6645	-1.37181e-07		10.6645	4.36167e-07		10.6645	2.19446e-07
10.6967	-7.94195e-07		10.6967	2.00322e-07		10.6967	-3.06077e-07		10.6967	-2.24384e-07		10.6967	-1.19273e-07		10.6967	-7.53817e-08		10.6967	4.30125e-07		10.6967	2.7316e-07
10.7289	-7.47322e-07		10.7289	2.08134e-07		10.7289	-2.95141e-07		10.7289	-2.53637e-07		10.7289	-1.29594e-07		10.7289	1.2741e-08		10.7289	4.44173e-07		10.7289	3.52029e-07
10.7611	-6.99048e-07		10.7611	2.01754e-07		10.7611	-2.81444e-07		10.7611	-2.79595e-07		10.7611	-1.48391e-07		10.7611	1.20093e-07		10.7611	4.55762e-07		10.7611	4.5781e-07
10.7933	-6.77308e-07		10.7933	1.60322e-07		10.7933	-2.63958e-07		10.7933	-3.03869e-07		10.7933	-1.68409e-07		10.7933	2.20169e-07		10.7933	4.4356e-07		10.7933	5.96068e-07
10.8255	-6.76934e-07		10.8255	8.73475e-08		10.8255	-2.47172e-07		10.8255	-3.32581e-07		10.8255	-1.709e-07		10.8255	3.04184e-07		10.8255	4.19552e-07		10.8255	7.4541e-07
10.8577	-6.76199e-07		10.8577	1.74187e-08		10.8577	-2.31625e-07		10.8577	-3.68555e-07		10.8577	-1.61508e-07		10.8577	3.90832e-07		10.8577	4.0996e-07		10.8577	8.65465e-07
10.89	-6.65652e-07		10.89	-2.75185e-08		10.89	-2.07208e-07		10.89	-4.02157e-07		10.89	-1.44476e-07		10.89	4.85419e-07		10.89	4.06079e-07		10.89	9.373e-07
10.9222	-6.44156e-07		10.9222	-6.33371e-08		10.9222	-1.74508e-07		10.9222	-4.33127e-07		10.9222	-1.02687e-07		10.9222	5.79443e-07		10.9222	3.75423e-07		10.9222	9.66132e-07
10.9544	-6.22104e-07		10.9544	-1.12971e-07		10.9544	-1.51458e-07		10.9544	-4.76356e-07		10.9544	-3.8962e-08		10.9544	6.79356e-07		10.9544	3.16942e-07		10.9544	9.72129e-07
10.9866	-6.13835e-07		10.9866	-1.72331e-07		10.9866	-1.46034e-07		10.9866	-5.35301e-07		10.9866	2.24169e-08		10.9866	7.80649e-07		10.9866	2.53956e-07		10.9866	9.6659e-07
11.0188	-6.16523e-07		11.0188	-2.22712e-07		11.0188	-1.62697e-07		11.0188	-5.85113e-07		11.0188	7.13972e-08		11.0188	8.60154e-07		11.0188	1.86139e-07		11.0188	9.35487e-07
11.051	-6.2931e-07		11.051	-2.61263e-07		11.051	-2.10469e-07		11.051	-6.0293e-07		11.051	1.14888e-07		11.051	9.26906e-07		11.051	9.95113e-08		11.051	8.73513e-07
11.0832	-6.71136e-07		11.0832	-2.98657e-07		11.0832	-2.70924e-07		11.0832	-5.84964e-07		11.0832	1.50397e-07		11.0832	9.98623e-07		11.0832	-3.05273e-09		11.0832	8.08339e-07
11.1155	-7.45049e-07		11.1155	-3.35147e-07		11.1155	-3.15112e-07		11.1155	-5.21971e-07		11.1155	1.62637e-07		11.1155	1.05666e-06		11.1155	-1.08512e-07		11.1155	7.71798e-07
11.1477	-8.19075e-07		11.1477	-3.55719e-07		11.1477	-3.38656e-07		11.1477	-4.0933e-07		11.1477	1.55442e-07		11.1477	1.07475e-06		11.1477	-2.00455e-07		11.1477	7.61242e-07
11.1799	-8.69747e-07		11.1799	-3.40505e-07		11.1799	-3.36933e-07		11.1799	-2.72236e-07		11.1799	1.50844e-07		11.1799	1.04241e-06		11.1799	-2.67859e-07		11.1799	7.52835e-07
11.2121	-8.98805e-07		11.2121	-2.7427e-07		11.2121	-3.05569e-07		11.2121	-1.4898e-07		11.2121	1.56396e-07		11.2121	9.73224e-07		11.2121	-3.11402e-07		11.2121	7.26244e-07
11.2443	-9.10752e-07		11.2443	-1.60156e-07		11.2443	-2.61362e-07		11.2443	-6.07226e-08		11.2443	1.5799e-07		11.2443	8.95448e-07		11.2443	-3.29172e-07		11.2443	6.59669e-07
11.2765	-9.20297e-07		11.2765	-2.52098e-08		11.2765	-2.14744e-07		11.2765	-4.04696e-09		11.2765	1.38028e-07		11.2765	8.11682e-07		11.2765	-3.26086e-07		11.2765	5.47438e-07
11.3087	-9.4119e-07		11.3087	9.74527e-08		11.3087	-1.6457e-07		11.3087	2.77678e-08		11.3087	1.05008e-07		11.3087	7.01017e-07		11.3087	-3.33112e-07		11.3087	4.11368e-07
11.3409	-9.62193e-07		11.3409	1.90194e-07		11.3409	-1.23218e-07		11.3409	3.26194e-08		11.3409	8.1831e-08		11.3409	5.67821e-07		11.3409	-3.72075e-07		11.3409	2.78636e-07
11.3732	-9.64902e-07		11.3732	2.54474e-07		11.3732	-1.05464e-07		11.3732	2.07219e-08		11.3732	5.52605e-08		11.3732	4.37924e-07		11.3732	-4.19618e-07		11.3732	1.65514e-07
11.4054	-9.3408e-07		11.4054	2.97967e-07		11.4054	-1.00204e-07		11.4054	2.09461e-08		11.4054	-3.17382e-09		11.4054	3.24584e-07		11.4054	-4.49308e-07		11.4054	8.20227e-08
11.4376	-8.69313e-07		11.4376	3.23929e-07		11.4376	-8.03501e-08		11.4376	5.23215e-08		11.4376	-7.92923e-08		11.4376	2.38141e-07		11.4376	-4.61732e-07		11.4376	4.27956e-08
11.4698	-8.05374e-07		11.4698	3.37648e-07		11.4698	-4.0214e-08		11.4698	1.00887e-07		11.4698	-1.35943e-07		11.4698	1.78778e-07		11.4698	-4.48805e-07		11.4698	4.3255e-08
11.502	-7.70338e-07		11.502	3.52677e-07		11.502	5.95081e-09		11.502	1.29081e-07		11.502	-1.59977e-07		11.502	1.29036e-07		11.502	-3.91408e-07		11.502	5.4963e-08
11.5342	-7.39119e-07		11.5342	3.81071e-07		11.5342	4.71219e-08		11.5342	1.17044e-07		11.5342	-1.63442e-07		11.5342	8.86542e-08		11.5342	-3.02092e-07		11.5342	7.11164e-08
11.5664	-6.82383e-07		11.5664	4.22036e-07		11.5664	8.10259e-08		11.5664	7.59202e-08		11.5664	-1.63664e-07		11.5664	7.50803e-08		11.5664	-2.28751e-07		11.5664	1.00454e-07
11.5987	-6.1391e-07		11.5987	4.64293e-07		11.5987	1.14778e-07		11.5987	1.66422e-08		11.5987	-1.70785e-07		11.5987	9.20901e-08		11.5987	-2.05485e-07		11.5987	1.32896e-07
11.6309	-5.53876e-07		11.6309	4.98324e-07		11.6309	1.49292e-07		11.6309	-4.64618e-08		11.6309	-1.77772e-07		11.6309	1.12282e-07		11.6309	-2.20728e-07		11.6309	1.57946e-07
11.6631	-5.03361e-07		11.6631	5.21621e-07		11.6631	1.72715e-07		11.6631	-9.14808e-08		11.6631	-1.72755e-07		11.6631	8.35096e-08		11.6631	-2.42378e-07		11.6631	1.7801e-07
11.6953	-4.5259e-07		11.6953	5.34535e-07		11.6953	1.7677e-07		11.6953	-1.25602e-07		11.6953	-1.58907e-07		11.6953	-2.33327e-08		11.6953	-2.50586e-07		11.6953	1.83206e-07
11.7275	-3.83098e-07		11.7275	5.37828e-07		11.7275	1.55003e-07		11.7275	-1.7868e-07		11.7275	-1.41792e-07		11.7275	-1.73907e-07		11.7275	-2.45369e-07		11.7275	1.51475e-07
11.7597	-2.81664e-07		11.7597	5.34735e-07		11.7597	9.89136e-08		11.7597	-2.58405e-07		11.7597	-1.32701e-07		11.7597	-3.02833e-07		11.7597	-2.50617e-07		11.7597	7.95641e-08
11.7919	-1.51294e-07		11.7919	5.33236e-07		11.7919	1.76286e-08		11.7919	-3.43516e-07		11.7919	-1.44401e-07		11.7919	-3.744e-07		11.7919	-2.86783e-07		11.7919	-1.74072e-08
11.8241	-7.81763e-09		11.8241	5.40729e-07		11.8241	-5.38389e-08		11.8241	-4.21698e-07		11.8241	-1.58161e-07		11.8241	-3.88542e-07		11.8241	-3.36548e-07		11.8241	-1.273e-07
11.8564	1.2411e-07		11.8564	5.54933e-07		11.8564	-9.1041e-08		11.8564	-5.03802e-07		11.8564	-1.53583e-07		11.8564	-3.49769e-07		11.8564	-3.74395e-07		11.8564	-2.32992e-07
11.8886	2.21971e-07		11.8886	5.64979e-07		11.8886	-1.03536e-07		11.8886	-5.84893e-07		11.8886	-1.48283e-07		11.8886	-2.61155e-07		11.8886	-3.89832e-07		11.8886	-3.07613e-07
11.9208	2.85081e-07		11.9208	5.61896e-07		11.9208	-1.00297e-07		11.9208	-6.4691e-07		11.9208	-1.60723e-07		11.9208	-1.40998e-07		11.9208	-3.75478e-07		11.9208	-3.35365e-07
11.953	3.33232e-07		11.953	5.43415e-07		11.953	-7.54143e-08		11.953	-6.91972e-07		11.953	-1.90419e-07		11.953	-3.22315e-08		11.953	-3.38789e-07		11.953	-3.19364e-07
11.9852	3.80751e-07		11.9852	5.09743e-07		11.9852	-3.93321e-08		11.9852	-7.22581e-07		11.9852	-2.42627e-07		11.9852	2.38888e-08		11.9852	-3.03064e-07		11.9852	-2.75673e-07
12.0174	4.31278e-07		12.0174	4.64952e-07		12.0174	-2.039e-08		12.0174	-7.295e-07		12.0174	-3.07499e-07		12.0174	1.39785e-08		12.0174	-2.76935e-07		12.0174	-2.16604e-07
12.0496	4.81154e-07		12.0496	4.19086e-07		12.0496	-3.49824e-08		12.0496	-7.11364e-07		12.0496	-3.54032e-07		12.0496	-6.52352e-08		12.0496	-2.38651e-07		12.0496	-1.36884e-07
12.0819	5.23437e-07		12.0819	3.79614e-07		12.0819	-8.19884e-08		12.0819	-6.81971e-07		12.0819	-3.69576e-07		12.0819	-2.00281e-07		12.0819	-1.65613e-07		12.0819	-3.45519e-08
12.1141	5.67704e-07		12.1141	3.46518e-07		12.1141	-1.51069e-07		12.1141	-6.56097e-07		12.1141	-3.4689e-07		12.1141	-3.47899e-07		12.1141	-7.21695e-08		12.1141	7.07268e-08
12.1463	6.22834e-07		12.1463	3.10391e-07		12.1463	-2.24577e-07		12.1463	-6.33038e-07		12.1463	-2.77639e-07		12.1463	-4.68965e-07		12.1463	1.71499e-08		12.1463	1.58153e-07
12.1785	6.63963e-07		12.1785	2.54363e-07		12.1785	-2.86112e-07		12.1785	-6.10285e-07		12.1785	-1.88625e-07		12.1785	-5.44338e-07		12.1785	1.04559e-07		12.1785	2.19392e-07
12.2107	6.63231e-07		12.2107	1.76226e-07		12.2107	-3.28918e-07		12.2107	-5.94741e-07		12.2107	-1.1162e-07		12.2107	-5.70477e-07		12.2107	1.87941e-07		12.2107	2.45647e-07
12.2429	6.36843e-07		12.2429	9.81627e-08		12.2429	-3.55286e-07		12.2429	-5.78825e-07		12.2429	-3.97885e-08		12.2429	-5.537e-07		12.2429	2.38622e-07		12.2429	2.45761e-07
12.2751	6.22539e-07		12.2751	4.0766e-08		12.2751	-3.73656e-07		12.2751	-5.38877e-07		12.2751	3.6676e-08		12.2751	-4.92932e-07		12.2751	2.30646e-07		12.2751	2.52604e-07
12.3073	6.23538e-07		12.3073	5.2502e-09		12.3073	-3.93057e-07		12.3073	-4.79413e-07		12.3073	1.01747e-07		12.3073	-3.81157e-07		12.3073	1.63664e-07		12.3073	2.7228e-07
12.3396	6.12866e-07		12.3396	-1.65086e-08		12.3396	-4.12703e-07		12.3396	-4.24723e-07		12.3396	1.43014e-07		12.3396	-2.31687e-07		12.3396	5.65568e-08		12.3396	2.82256e-07
12.3718	5.85505e-07		12.3718	-2.78227e-08		12.3718	-4.23261e-07		12.3718	-3.59303e-07		12.3718	1.6766e-07		12.3718	-8.76186e-08		12.3718	-7.20887e-08		12.3718	2.66863e-07
12.404	5.66123e-07		12.404	-2.36505e-08		12.404	-4.16873e-07		12.404	-2.57398e-07		12.404	1.81023e-07		12.404	1.01821e-08		12.404	-2.10936e-07		12.404	2.28586e-07
12.4362	5.75616e-07		12.4362	7.08235e-10		12.4362	-3.92254e-07		12.4362	-1.40298e-07		12.4362	1.89949e-07		12.4362	5.88309e-08		12.4362	-3.38526e-07		12.4362	1.88402e-07
12.4684	6.07432e-07		12.4684	4.24699e-08		12.4684	-3.52251e-07		12.4684	-3.56965e-08		12.4684	2.17144e-07		12.4684	8.79871e-08		12.4684	-4.28894e-07		12.4684	1.56032e-07
12.5006	6.18787e-07		12.5006	9.74053e-08		12.5006	-2.94606e-07		12.5006	5.84151e-08		12.5006	2.75854e-07		12.5006	1.19241e-07		12.5006	-4.80968e-07		12.5006	1.22154e-07
12.5328	5.72463e-07		12.5328	1.65802e-07		12.5328	-2.24351e-07		12.5328	1.43634e-07		12.5328	3.5392e-07		12.5328	1.53304e-07		12.5328	-4.96845e-07		12.5328	8.3513e-08
12.5651	4.89019e-07		12.5651	2.48989e-07		12.5651	-1.56341e-07		12.5651	2.11755e-07		12.5651	4.30049e-07		12.5651	1.90817e-07		12.5651	-4.71869e-07		12.5651	4.43378e-08
12.5973	4.21177e-07		12.5973	3.41837e-07		12.5973	-8.45322e-08		12.5973	2.65999e-07		12.5973	4.86216e-07		12.5973	2.24102e-07		12.5973	-4.30917e-07		12.5973	4.83046e-09
12.6295	3.98477e-07		12.6295	4.25617e-07		12.6295	2.88993e-09		12.6295	3.10614e-07		12.6295	5.16873e-07		12.6295	2.37484e-07		12.6295	-4.09012e-07		12.6295	-3.79666e-08
12.6617	4.1299e-07		12.6617	4.74603e-07		12.6617	9.55873e-08		12.6617	3.27864e-07		12.6617	5.38785e-07		12.6617	2.47547e-07		12.6617	-4.17746e-07		12.6617	-7.03038e-08
12.6939	4.5284e-07		12.6939	4.77068e-07		12.6939	1.88391e-07		12.6939	3.00508e-07		12.6939	5.7013e-07		12.6939	2.94204e-07		12.6939	-4.49504e-07		12.6939	-7.69195e-08
12.7261	5.19496e-07		12.7261	4.40254e-07		12.7261	2.96016e-07		12.7261	2.42429e-07		12.7261	6.00591e-07		12.7261	3.69428e-07		12.7261	-4.8266e-07		12.7261	-8.10851e-08
12.7583	6.02716e-07		12.7583	3.74771e-07		12.7583	4.2352e-07		12.7583	1.82129e-07		12.7583	6.11272e-07		12.7583	4.13124e-07		12.7583	-5.01866e-07		12.7583	-1.16283e-07
12.7905	6.84087e-07		12.7905	2.88859e-07		12.7905	5.39418e-07		12.7905	1.35293e-07		12.7905	5.87848e-07		12.7905	4.06132e-07		12.7905	-5.02873e-07		12.7905	-1.78262e-07
12.8228	7.57785e-07		12.8228	1.96504e-07		12.8228	6.04593e-07		12.8228	1.07186e-07		12.8228	5.16712e-07		12.8228	3.95887e-07		12.8228	-4.72523e-07		12.8228	-2.5292e-07
12.855	8.23487e-07		12.855	1.17039e-07		12.855	6.22561e-07		12.855	9.41054e-08		12.855	4.26752e-07		12.855	4.08085e-07		12.855	-4.19159e-07		12.855	-3.43274e-07
12.8872	8.68119e-07		12.8872	6.15037e-08		12.8872	6.21309e-07		12.8872	8.16968e-08		12.8872	3.74206e-07		12.8872	4.21999e-07		12.8872	-3.86635e-07		12.8872	-4.32955e-07
12.9194	8.74604e-07		12.9194	2.25697e-08		12.9194	6.09745e-07		12.9194	6.93053e-08		12.9194	3.70411e-07		12.9194	4.28586e-07		12.9194	-3.87795e-07		12.9194	-4.93903e-07
12.9516	8.56865e-07		12.9516	-1.87194e-08		12.9516	5.72713e-07		12.9516	7.43206e-08		12.9516	4.04567e-07		12.9516	4.38451e-07		12.9516	-3.97667e-07		12.9516	-5.25722e-07
12.9838	8.51431e-07		12.9838	-7.32278e-08		12.9838	4.94623e-07		12.9838	9.90842e-08		12.9838	4.86591e-07		12.9838	4.74901e-07		12.9838	-4.13382e-07		12.9838	-5.38204e-07
13.016	8.6855e-07		13.016	-1.35404e-07		13.016	3.92809e-07		13.016	1.23348e-07		13.016	6.16498e-07		13.016	5.5986e-07		13.016	-4.39449e-07		13.016	-5.33569e-07
13.0483	8.85147e-07		13.0483	-2.01905e-07		13.0483	2.97193e-07		13.0483	1.34536e-07		13.0483	7.68553e-07		13.0483	6.58132e-07		13.0483	-4.41296e-07		13.0483	-5.05804e-07
13.0805	8.81772e-07		13.0805	-2.78492e-07		13.0805	2.06397e-07		13.0805	1.47143e-07		13.0805	9.13982e-07		13.0805	7.04554e-07		13.0805	-3.76758e-07		13.0805	-4.34202e-07
13.1127	8.62404e-07		13.1127	-3.54595e-07		13.1127	1.14632e-07		13.1127	1.76514e-07		13.1127	1.0283e-06		13.1127	6.91429e-07		13.1127	-2.57856e-07		13.1127	-3.06596e-07
13.1449	8.4123e-07		13.1449	-4.01601e-07		13.1449	3.35085e-08		13.1449	2.09974e-07		13.1449	1.09113e-06		13.1449	6.53302e-07		13.1449	-1.35624e-07		13.1449	-1.49925e-07
13.1771	8.31852e-07		13.1771	-4.06143e-07		13.1771	-3.50877e-08		13.1771	2.36803e-07		13.1771	1.10248e-06		13.1771	6.02666e-07		13.1771	-3.15697e-08		13.1771	-3.56718e-09
13.2093	8.49124e-07		13.2093	-3.81536e-07		13.2093	-8.74902e-08		13.2093	2.69991e-07		13.2093	1.07964e-06		13.2093	5.29053e-07		13.2093	7.8623e-08		13.2093	1.18342e-07
13.2415	8.903e-07		13.2415	-3.46613e-07		13.2415	-1.06416e-07		13.2415	3.12782e-07		13.2415	1.02884e-06		13.2415	4.27107e-07		13.2415	2.12225e-07		13.2415	2.12987e-07
13.2737	9.24112e-07		13.2737	-3.05094e-07		13.2737	-9.66515e-08		13.2737	3.52978e-07		13.2737	9.43098e-07		13.2737	3.16095e-07		13.2737	3.42083e-07		13.2737	2.74759e-07
13.306	9.31924e-07		13.306	-2.48653e-07		13.306	-7.54389e-08		13.306	3.88112e-07		13.306	8.2545e-07		13.306	2.35863e-07		13.306	4.32905e-07		13.306	3.11959e-07
13.3382	9.32562e-07		13.3382	-1.76313e-07		13.3382	-3.15875e-08		13.3382	4.24009e-07		13.3382	6.9494e-07		13.3382	1.99472e-07		13.3382	4.85163e-07		13.3382	3.51334e-07
13.3704	9.47514e-07		13.3704	-1.01878e-07		13.3704	4.39673e-08		13.3704	4.5985e-07		13.3704	5.73129e-07		13.3704	1.73979e-07		13.3704	5.08654e-07		13.3704	4.13271e-07
13.4026	9.72509e-07		13.4026	-4.46631e-08		13.4026	1.24725e-07		13.4026	4.87517e-07		13.4026	4.69468e-07		13.4026	1.28365e-07		13.4026	4.84559e-07		13.4026	4.92493e-07
13.4348	9.94317e-07		13.4348	-1.66115e-08		13.4348	1.85529e-07		13.4348	5.07225e-07		13.4348	3.75715e-07		13.4348	6.26838e-08		13.4348	3.92849e-07		13.4348	5.69633e-07
13.467	1.01187e-06		13.467	-1.46024e-08		13.467	2.22965e-07		13.467	5.33961e-07		13.467	2.87685e-07		13.467	-6.96343e-09		13.467	2.47888e-07		13.467	6.32488e-07
13.4992	1.02727e-06		13.4992	-2.86006e-08		13.4992	2.45844e-07		13.4992	5.76615e-07		13.4992	2.17904e-07		13.4992	-7.05055e-08		13.4992	8.74589e-08		13.4992	6.78027e-07
13.5315	1.03016e-06		13.5315	-5.30149e-08		13.5315	2.72738e-07		13.5315	6.2424e-07		13.5315	1.71602e-07		13.5315	-1.29484e-07		13.5315	-5.96412e-08		13.5315	6.9285e-07
13.5637	1.0067e-06		13.5637	-8.1102e-08		13.5637	3.13295e-07		13.5637	6.60414e-07		13.5637	1.44045e-07		13.5637	-1.7426e-07		13.5637	-1.89418e-07		13.5637	6.46832e-07
13.5959	9.58158e-07		13.5959	-1.01231e-07		13.5959	3.5867e-07		13.5959	6.73968e-07		13.5959	1.30904e-07		13.5959	-1.91773e-07		13.5959	-2.92949e-07		13.5959	5.28615e-07
13.6281	8.94485e-07		13.6281	-1.0593e-07		13.6281	3.95432e-07		13.6281	6.67641e-07		13.6281	1.15645e-07		13.6281	-2.036e-07		13.6281	-3.43847e-07		13.6281	3.75509e-07
13.6603	8.19007e-07		13.6603	-9.07966e-08		13.6603	4.1973e-07		13.6603	6.60802e-07		13.6603	7.99466e-08		13.6603	-2.38362e-07		13.6603	-3.38087e-07		13.6603	2.51924e-07
13.6925	7.36848e-07		13.6925	-4.79853e-08		13.6925	4.31762e-07		13.6925	6.62054e-07		13.6925	3.93647e-08		13.6925	-2.85821e-07		13.6925	-3.02565e-07		13.6925	1.97376e-07
13.7247	6.69594e-07		13.7247	1.9868e-08		13.7247	4.24907e-07		13.7247	6.69733e-07		13.7247	3.16215e-08		13.7247	-3.24271e-07		13.7247	-2.64064e-07		13.7247	2.01923e-07
13.7569	6.4866e-07		13.7569	8.33338e-08		13.7569	3.98897e-07		13.7569	6.85199e-07		13.7569	5.73796e-08		13.7569	-3.49001e-07		13.7569	-2.31553e-07		13.7569	2.34459e-07
13.7892	6.86176e-07		13.7892	1.07041e-07		13.7892	3.63874e-07		13.7892	6.84395e-07		13.7892	7.05963e-08		13.7892	-3.51367e-07		13.7892	-1.98944e-07		13.7892	2.66407e-07
13.8214	7.5257e-07		13.8214	8.54273e-08		13.8214	3.26495e-07		13.8214	6.36673e-07		13.8214	3.81126e-08		13.8214	-3.15925e-07		13.8214	-1.59986e-07		13.8214	2.78242e-07
13.8536	8.00052e-07		13.8536	4.05338e-08		13.8536	2.8422e-07		13.8536	5.53473e-07		13.8536	-1.92098e-08		13.8536	-2.41885e-07		13.8536	-1.16322e-07		13.8536	2.68282e-07
13.8858	8.04942e-07		13.8858	-4.6744e-09		13.8858	2.34293e-07		13.8858	4.6786e-07		13.8858	-5.40032e-08		13.8858	-1.47755e-07		13.8858	-7.84913e-08		13.8858	2.4525e-07
13.918	7.77888e-07		13.918	-4.12395e-08		13.918	1.91156e-07		13.918	4.08916e-07		13.918	-4.15989e-08		13.918	-5.95486e-08		13.918	-7.26458e-08		13.918	2.25924e-07
13.9502	7.52846e-07		13.9502	-7.67745e-08		13.9502	1.77878e-07		13.9502	4.05997e-07		13.9502	6.04697e-09		13.9502	1.70468e-08		13.9502	-1.12634e-07		13.9502	2.19926e-07
13.9824	7.56724e-07		13.9824	-1.21945e-07		13.9824	1.9718e-07		13.9824	4.60947e-07		13.9824	5.86521e-08		13.9824	9.88786e-08		13.9824	-1.56073e-07		13.9824	1.9784e-07
14.0147	7.85022e-07		14.0147	-1.69711e-07		14.0147	2.26688e-07		14.0147	5.31661e-07		14.0147	9.66231e-08		14.0147	1.98198e-07		14.0147	-1.43842e-07		14.0147	1.29856e-07
14.0469	8.1906e-07		14.0469	-1.97562e-07		14.0469	2.36504e-07		14.0469	5.8162e-07		14.0469	1.12097e-07		14.0469	3.17014e-07		14.0469	-7.55709e-08		14.0469	4.69055e-08
14.0791	8.50831e-07		14.0791	-1.87902e-07		14.0791	2.15924e-07		14.0791	6.08816e-07		14.0791	1.06244e-07		14.0791	4.36223e-07		14.0791	2.02365e-09		14.0791	4.69332e-09
14.1113	8.99087e-07		14.1113	-1.40514e-07		14.1113	1.88989e-07		14.1113	6.15977e-07		14.1113	1.14128e-07		14.1113	5.28303e-07		14.1113	6.04392e-08		14.1113	1.5273e-08
14.1435	9.80088e-07		14.1435	-7.23273e-08		14.1435	1.9054e-07		14.1435	5.94975e-07		14.1435	1.77316e-07		14.1435	6.03621e-07		14.1435	1.10668e-07		14.1435	6.56442e-08
14.1757	1.06535e-06		14.1757	-5.09247e-09		14.1757	2.37109e-07		14.1757	5.45196e-07		14.1757	2.91848e-07		14.1757	6.84043e-07		14.1757	1.8323e-07		14.1757	1.61647e-07
14.2079	1.12192e-06		14.2079	5.61576e-08		14.2079	3.19883e-07		14.2079	4.83833e-07		14.2079	4.24819e-07		14.2079	7.46125e-07		14.2079	3.05548e-07		14.2079	3.03537e-07
14.2401	1.13967e-06		14.2401	1.26908e-07		14.2401	4.08553e-07		14.2401	4.26266e-07		14.2401	5.47104e-07		14.2401	7.52361e-07		14.2401	4.79171e-07		14.2401	4.72751e-07
14.2724	1.1089e-06		14.2724	2.16141e-07		14.2724	4.65892e-07		14.2724	3.83028e-07		14.2724	6.46117e-07		14.2724	7.17276e-07		14.2724	6.74578e-07		14.2724	6.53938e-07
14.3046	1.03889e-06		14.3046	3.07805e-07		14.3046	4.71235e-07		14.3046	3.78771e-07		14.3046	7.28044e-07		14.3046	6.91408e-07		14.3046	8.45132e-07		14.3046	8.1883e-07
14.3368	9.67549e-07		14.3368	3.75324e-07		14.3368	4.43684e-07		14.3368	4.16692e-07		14.3368	7.9063e-07		14.3368	6.9356e-07		14.3368	9.5121e-07		14.3368	9.25889e-07
14.369	9.37209e-07		14.369	3.9993e-07		14.369	4.27162e-07		14.369	4.42698e-07		14.369	8.14912e-07		14.369	7.00174e-07		14.369	9.84674e-07		14.369	9.60267e-07

## Sheet: Fig4f
Position	Tau1 (ps)	Tau1 error	Tau2 (ps)	Tau2 error
4	0.27	±0.00549
5	0.17	±0.00725
6	0.21	±0.00621
7	0.21	±0.00389
8	0.51	±0.01370	1.67	±0.0710
9	0.24	±0.00405	2.18	±0.0728
10	0.26	±0.00395	1.21	±0.0227
11	0.4	±0.01430	0.77	±0.0308
